# Supplementary material for: MARCKSL1 interacted with F‐actin to promote esophageal squamous cell carcinoma mobility by modulating the formation of invadopodia
Source: Cancer Med. 2022 Jul 27;12(3):3299–312. doi: 10.1002/cam4.5079 (PMC9939165; doi:10.1002/cam4.5079)
Supplement: Supplementary file 1 — Table S1 [file CAM4-12-3299-s001.xls]

## Sheet: Differentially expressed gene
Ensembl Gene ID	Gene Symbol	Type	NC_1 TPM	NC_2 TPM	NC_3 TPM	Si-MARCKSL1-1 TPM	Si-MARCKSL1-2 TPM	Si-MARCKSL1-3 TPM	log2 (FC)	P value	Q value	GO_P Desc
ENSG00000117020	AKT3	mRNA	28.76	28.2	34.4	19.75	20.5	21.91	-0.401511	2.42576e-08	2.08171e-06	GO:0000002///mitochondrial genome maintenance+++GO:0001938///positive regulation of endothelial cell proliferation+++GO:0006468///protein phosphorylation+++GO:0007165///signal transduction+++GO:0016310///phosphorylation+++GO:0018105///peptidyl-serine phosphorylation+++GO:0035556///intracellular signal transduction+++GO:0043536///positive regulation of blood vessel endothelial cell migration+++GO:…
ENSG00000213523	SRA1	mRNA	48	46.86	46.96	52.65	55.72	55.46	0.311722	0.000188421	0.00443187	GO:0006357///regulation of transcription by RNA polymerase II+++GO:0006915///apoptotic process+++GO:0007346///regulation of mitotic cell cycle+++GO:0030154///cell differentiation+++GO:0042981///regulation of apoptotic process+++GO:0045662///negative regulation of myoblast differentiation+++GO:0071391///cellular response to estrogen stimulus+++GO:1903508///positive regulation of nucleic acid-templ…
ENSG00000228474	OST4	mRNA	622.27	523.83	553.2	740.19	673.77	684.29	0.368866	4.82411e-06	0.000216088	GO:0006486///protein glycosylation+++GO:0018279///protein N-linked glycosylation via asparagine
ENSG00000215115	CXorf49	mRNA	26.62	23.1	21.84	28.51	31.09	30.6	0.415147	0.000125124	0.00321812
ENSG00000215113	CXorf49B	mRNA	26.62	23.1	21.84	28.51	31.09	30.6	0.415147	0.000125124	0.00321812
ENSG00000159921	GNE	mRNA	3.44	3.96	3.88	4.43	5.36	4.01	0.444363	0.00236454	0.0333518	GO:0006045///N-acetylglucosamine biosynthetic process+++GO:0006047///UDP-N-acetylglucosamine metabolic process+++GO:0006054///N-acetylneuraminate metabolic process+++GO:0007155///cell adhesion+++GO:0008152///metabolic process+++GO:0016310///phosphorylation+++GO:0046835///carbohydrate phosphorylation
ENSG00000179776	CDH5	mRNA	14.78	16.79	19.49	12.51	13.68	12.84	-0.298917	0.00211411	0.0307376	GO:0000902///cell morphogenesis+++GO:0001932///regulation of protein phosphorylation+++GO:0001944///vasculature development+++GO:0001955///blood vessel maturation+++GO:0006874///cellular calcium ion homeostasis+++GO:0007043///cell-cell junction assembly+++GO:0007155///cell adhesion+++GO:0007156///homophilic cell adhesion via plasma membrane adhesion molecules+++GO:0007179///transforming growth fa…
ENSG00000283154	IQCJ-SCHIP1	mRNA	16.04	18	19.43	20.22	19.97	23.22	0.334661	0.00162123	0.0250823	GO:0051494///negative regulation of cytoskeleton organization
ENSG00000204152	TIMM23B	mRNA	13.58	15.19	16.22	9.47	9.81	10.09	-0.531329	1.21176e-05	0.00046576	GO:0006886///intracellular protein transport+++GO:0008150///biological_process+++GO:0015031///protein transport+++GO:0030150///protein import into mitochondrial matrix
ENSG00000090470	PDCD7	mRNA	17.67	21.5	17.93	14.22	14.23	14.62	-0.320478	0.00206028	0.0300631	GO:0000398///mRNA splicing, via spliceosome+++GO:0006915///apoptotic process+++GO:0008380///RNA splicing+++GO:0051384///response to glucocorticoid
ENSG00000281991	TMEM265	mRNA	30.59	31.28	32.03	42	40.42	36.74	0.427525	5.89544e-06	0.000251718
	LOC100996747	mRNA	30.33	29.6	39.79	20.61	18.96	15.79	-0.774698	0.00232834	0.0329753
ENSG00000108179	PPIF	mRNA	367.86	353.9	339.13	420.56	417.48	426.18	0.33619	2.41379e-11	4.31372e-09	GO:0000413///protein peptidyl-prolyl isomerization+++GO:0002931///response to ischemia+++GO:0006457///protein folding+++GO:0006915///apoptotic process+++GO:0006979///response to oxidative stress+++GO:0008637///apoptotic mitochondrial changes+++GO:0010849///regulation of proton-transporting ATPase activity, rotational mechanism+++GO:0010939///regulation of necrotic cell death+++GO:0012501///progra…
ENSG00000274512	TBC1D3L	mRNA	23.4	25.54	23.22	34.21	29.6	29.52	0.441283	1.67248e-06	8.73269e-05	GO:0006886///intracellular protein transport+++GO:0090630///activation of GTPase activity
ENSG00000113522	RAD50	mRNA	17.75	20.48	19.98	12.48	13.09	12.98	-0.506256	2.48578e-14	7.55981e-12	GO:0000019///regulation of mitotic recombination+++GO:0000722///telomere maintenance via recombination+++GO:0000723///telomere maintenance+++GO:0000724///double-strand break repair via homologous recombination+++GO:0000729///DNA double-strand break processing+++GO:0006260///DNA replication+++GO:0006281///DNA repair+++GO:0006302///double-strand break repair+++GO:0006303///double-strand break repai…
ENSG00000112984	KIF20A	mRNA	69.88	74.32	69.96	53.43	43.15	47.71	-0.484794	1.05958e-11	2.0638e-09	GO:0000281///mitotic cytokinesis+++GO:0001578///microtubule bundle formation+++GO:0007018///microtubule-based movement+++GO:0015031///protein transport+++GO:0032465///regulation of cytokinesis+++GO:0061952///midbody abscission
ENSG00000006194	ZNF263	mRNA	26.12	28.15	29.44	21.17	20.7	22.48	-0.293607	0.000261382	0.00586165	GO:0000122///negative regulation of transcription by RNA polymerase II+++GO:0006355///regulation of transcription, DNA-templated+++GO:0045892///negative regulation of transcription, DNA-templated
ENSG00000139793	MBNL2	mRNA	22.99	26.18	25.1	20.06	18.27	18.06	-0.311109	2.84881e-05	0.000955206	GO:0000381///regulation of alternative mRNA splicing, via spliceosome+++GO:0006397///mRNA processing+++GO:0008380///RNA splicing+++GO:0043484///regulation of RNA splicing
ENSG00000149573	MPZL2	mRNA	66.71	73.76	74.13	54.66	55.94	59.59	-0.263953	3.77856e-05	0.00121299	GO:0007155///cell adhesion+++GO:0007156///homophilic cell adhesion via plasma membrane adhesion molecules+++GO:0009653///anatomical structure morphogenesis+++GO:0098609///cell-cell adhesion
ENSG00000105810	CDK6	mRNA	22.03	28.46	27.61	20.67	16.33	19.17	-0.385814	0.00345361	0.0441182	GO:0000082///G1/S transition of mitotic cell cycle+++GO:0000122///negative regulation of transcription by RNA polymerase II+++GO:0001954///positive regulation of cell-matrix adhesion+++GO:0002244///hematopoietic progenitor cell differentiation+++GO:0003323///type B pancreatic cell development+++GO:0006468///protein phosphorylation+++GO:0007049///cell cycle+++GO:0007050///cell cycle arrest+++GO:00…
ENSG00000144677	CTDSPL	mRNA	6.84	8.43	8.38	5.23	4.59	5.34	-0.582766	3.328e-06	0.000158057	GO:0001933///negative regulation of protein phosphorylation+++GO:0006357///regulation of transcription by RNA polymerase II+++GO:0006470///protein dephosphorylation+++GO:0008150///biological_process+++GO:0016311///dephosphorylation+++GO:2000134///negative regulation of G1/S transition of mitotic cell cycle
ENSG00000105355	PLIN3	mRNA	86.27	86.02	87.98	96.14	99.49	99.22	0.264701	2.96771e-06	0.000143301	GO:0010890///positive regulation of sequestering of triglyceride+++GO:0016192///vesicle-mediated transport+++GO:0019915///lipid storage
ENSG00000142675	CNKSR1	mRNA	13.44	12.96	13.65	17.6	16.4	15.41	0.38853	0.000431371	0.00884859	GO:0007169///transmembrane receptor protein tyrosine kinase signaling pathway+++GO:0007265///Ras protein signal transduction+++GO:0007266///Rho protein signal transduction+++GO:0016310///phosphorylation
ENSG00000124762	CDKN1A	mRNA	401.66	386.71	369.06	546.1	548.73	566.68	0.604783	1.01783e-32	1.76441e-29	GO:0000079///regulation of cyclin-dependent protein serine/threonine kinase activity+++GO:0000082///G1/S transition of mitotic cell cycle+++GO:0000086///G2/M transition of mitotic cell cycle+++GO:0006357///regulation of transcription by RNA polymerase II+++GO:0006367///transcription initiation from RNA polymerase II promoter+++GO:0006606///protein import into nucleus+++GO:0006974///cellular respo…
ENSG00000276077	LOC102724951	mRNA	0.75	0.19	0.44	1.55	1.23	3.07	2.63082	0.00125063	0.0204912
ENSG00000171700	RGS19	mRNA	19.21	18.16	19.23	6.69	6.8	8.76	-1.2341	4.34676e-14	1.25585e-11	GO:0006914///autophagy+++GO:0007186///G protein-coupled receptor signaling pathway+++GO:0007264///small GTPase mediated signal transduction+++GO:0009968///negative regulation of signal transduction+++GO:0045471///response to ethanol
ENSG00000179913	B3GNT3	mRNA	84.01	84.99	85.9	96.05	97.02	94.61	0.272847	8.11863e-07	4.77073e-05	GO:0006486///protein glycosylation+++GO:0006493///protein O-linked glycosylation+++GO:0016266///O-glycan processing+++GO:0018146///keratan sulfate biosynthetic process+++GO:0030311///poly-N-acetyllactosamine biosynthetic process
ENSG00000132274	TRIM22	mRNA	47.6	56.49	48.32	37.09	35.05	39.29	-0.365378	1.85903e-06	9.53439e-05	GO:0000209///protein polyubiquitination+++GO:0006355///regulation of transcription, DNA-templated+++GO:0006955///immune response+++GO:0009615///response to virus+++GO:0010468///regulation of gene expression+++GO:0010508///positive regulation of autophagy+++GO:0016032///viral process+++GO:0016567///protein ubiquitination+++GO:0032880///regulation of protein localization+++GO:0043123///positive reg…
ENSG00000107833	NPM3	mRNA	47.58	47.32	41.51	28.03	33.01	30.38	-0.498767	0.000240241	0.00543679	GO:0006338///chromatin remodeling+++GO:0006364///rRNA processing+++GO:0009303///rRNA transcription+++GO:0070267///oncosis
ENSG00000102098	SCML2	mRNA	10.51	12.63	12.18	14.24	14.58	13.79	0.348154	0.000199868	0.00465686	GO:0006355///regulation of transcription, DNA-templated+++GO:0009653///anatomical structure morphogenesis+++GO:0045892///negative regulation of transcription, DNA-templated
ENSG00000142089	IFITM3	mRNA	2078.77	1963.27	1922.27	2543.61	2411.3	2373.8	0.370953	2.54449e-12	5.51358e-10	GO:0002376///immune system process+++GO:0006955///immune response+++GO:0009615///response to virus+++GO:0032897///negative regulation of viral transcription+++GO:0034341///response to interferon-gamma+++GO:0035455///response to interferon-alpha+++GO:0035456///response to interferon-beta+++GO:0045071///negative regulation of viral genome replication+++GO:0045087///innate immune response+++GO:00465…
ENSG00000149798	CDC42EP2	mRNA	32.87	32.25	26.9	43.26	39.57	41.66	0.517913	6.57963e-08	5.00254e-06	GO:0007015///actin filament organization+++GO:0007266///Rho protein signal transduction+++GO:0008360///regulation of cell shape+++GO:0030036///actin cytoskeleton organization+++GO:0030838///positive regulation of actin filament polymerization+++GO:0031274///positive regulation of pseudopodium assembly+++GO:0031334///positive regulation of protein complex assembly+++GO:0043547///positive regulatio…
ENSG00000187778	MCRS1	mRNA	47.39	48.51	46.57	32.22	27.33	27.85	-0.612742	2.87975e-12	6.16302e-10	GO:0006281///DNA repair+++GO:0006310///DNA recombination+++GO:0006325///chromatin organization+++GO:0006464///cellular protein modification process+++GO:0006974///cellular response to DNA damage stimulus+++GO:0016032///viral process+++GO:0016579///protein deubiquitination+++GO:0043981///histone H4-K5 acetylation+++GO:0043982///histone H4-K8 acetylation+++GO:0043984///histone H4-K16 acetylation+++…
ENSG00000105388	CEACAM5	mRNA	8.69	7.7	9.35	9.61	12.54	10.2	0.454825	0.00064971	0.0123225	GO:0006915///apoptotic process+++GO:0007155///cell adhesion+++GO:0007156///homophilic cell adhesion via plasma membrane adhesion molecules+++GO:0007157///heterophilic cell-cell adhesion via plasma membrane cell adhesion molecules+++GO:0010832///negative regulation of myotube differentiation+++GO:0034109///homotypic cell-cell adhesion+++GO:0043066///negative regulation of apoptotic process+++GO:00…
ENSG00000185033	SEMA4B	mRNA	79.85	79.66	78.74	97.88	83.13	96.87	0.309333	7.94515e-07	4.68467e-05	GO:0001755///neural crest cell migration+++GO:0007275///multicellular organism development+++GO:0007399///nervous system development+++GO:0007411///axon guidance+++GO:0030154///cell differentiation+++GO:0030335///positive regulation of cell migration+++GO:0048843///negative regulation of axon extension involved in axon guidance+++GO:0050919///negative chemotaxis+++GO:0071526///semaphorin-plexin s…
ENSG00000283525	LOC105372412	mRNA	2.36	1.39	2.05	3.59	3.83	3.38	1.00664	0.000256914	0.00577641
	LOC105374811	mRNA	18.25	20.87	16.62	29.53	24.44	23.67	0.560767	7.87191e-06	0.000323364
ENSG00000137965	IFI44	mRNA	294.68	313.25	312.47	215.3	240.7	255.01	-0.280481	1.09877e-06	6.24498e-05	GO:0006955///immune response+++GO:0009615///response to virus+++GO:0009617///response to bacterium
ENSG00000115163	CENPA	mRNA	41.85	48.11	47.62	33.88	26.3	30.19	-0.523816	1.19021e-06	6.65559e-05	GO:0000132///establishment of mitotic spindle orientation+++GO:0000281///mitotic cytokinesis+++GO:0007049///cell cycle+++GO:0016032///viral process+++GO:0034080///CENP-A containing nucleosome assembly+++GO:0051301///cell division+++GO:0051382///kinetochore assembly+++GO:0071459///protein localization to chromosome, centromeric region
ENSG00000107566	ERLIN1	mRNA	35.1	34.13	37.05	25.84	25.09	26.33	-0.371968	4.03681e-07	2.54466e-05	GO:0006629///lipid metabolic process+++GO:0008202///steroid metabolic process+++GO:0008203///cholesterol metabolic process+++GO:0030433///ubiquitin-dependent ERAD pathway+++GO:0032933///SREBP signaling pathway+++GO:0045541///negative regulation of cholesterol biosynthetic process+++GO:0045717///negative regulation of fatty acid biosynthetic process+++GO:0055085///transmembrane transport
ENSG00000124356	STAMBP	mRNA	75.94	84.7	76.31	47.38	49.56	52.46	-0.553828	6.06494e-16	2.33635e-13	GO:0000281///mitotic cytokinesis+++GO:0006508///proteolysis+++GO:0007259///JAK-STAT cascade+++GO:0008284///positive regulation of cell proliferation+++GO:0014067///negative regulation of phosphatidylinositol 3-kinase signaling+++GO:0016579///protein deubiquitination+++GO:0043524///negative regulation of neuron apoptotic process+++GO:0046580///negative regulation of Ras protein signal transduction…
ENSG00000138778	CENPE	mRNA	13.71	15.97	14.95	11.9	9.37	11.13	-0.37569	8.03214e-06	0.000329166	GO:0000278///mitotic cell cycle+++GO:0006890///retrograde vesicle-mediated transport, Golgi to ER+++GO:0007018///microtubule-based movement+++GO:0007049///cell cycle+++GO:0007052///mitotic spindle organization+++GO:0007059///chromosome segregation+++GO:0007079///mitotic chromosome movement towards spindle pole+++GO:0007080///mitotic metaphase plate congression+++GO:0007275///multicellular organis…
ENSG00000179361	ARID3B	mRNA	28.69	28.9	28.88	38.04	37.39	35.87	0.449229	1.24652e-12	2.84321e-10	GO:0008150///biological_process+++GO:0045944///positive regulation of transcription by RNA polymerase II
ENSG00000117724	CENPF	mRNA	34.1	41.8	41.74	28.79	23.63	26.63	-0.486212	2.35219e-11	4.26645e-09	GO:0000278///mitotic cell cycle+++GO:0001822///kidney development+++GO:0007049///cell cycle+++GO:0007059///chromosome segregation+++GO:0007094///mitotic spindle assembly checkpoint+++GO:0007275///multicellular organism development+++GO:0007517///muscle organ development+++GO:0010389///regulation of G2/M transition of mitotic cell cycle+++GO:0015031///protein transport+++GO:0016202///regulation of…
ENSG00000153140	CETN3	mRNA	13.25	13.31	14.4	8.72	9	9.15	-0.483646	0.00138681	0.0222524	GO:0007049///cell cycle+++GO:0007098///centrosome cycle+++GO:0015031///protein transport+++GO:0030474///spindle pole body duplication+++GO:0051028///mRNA transport+++GO:0051301///cell division
ENSG00000165410	CFL2	mRNA	45.14	48.21	48.4	62.33	67.23	59.55	0.517853	2.82977e-16	1.14079e-13	GO:0007015///actin filament organization+++GO:0007519///skeletal muscle tissue development+++GO:0030042///actin filament depolymerization+++GO:0030043///actin filament fragmentation+++GO:0030836///positive regulation of actin filament depolymerization+++GO:0045214///sarcomere organization+++GO:0046716///muscle cell cellular homeostasis+++GO:0048870///cell motility
ENSG00000123159	GIPC1	mRNA	107.99	106.96	110.92	117.5	128.34	128.83	0.282963	3.68611e-06	0.000172234	GO:0006605///protein targeting+++GO:0007186///G protein-coupled receptor signaling pathway+++GO:0007268///chemical synaptic transmission+++GO:0014047///glutamate secretion+++GO:0030511///positive regulation of transforming growth factor beta receptor signaling pathway+++GO:0031647///regulation of protein stability+++GO:0032435///negative regulation of proteasomal ubiquitin-dependent protein catab…
ENSG00000056972	TRAF3IP2	mRNA	18.34	19.8	18.84	14.85	12.99	12.89	-0.394841	3.17396e-07	2.08411e-05	GO:0001783///B cell apoptotic process+++GO:0002230///positive regulation of defense response to virus by host+++GO:0006959///humoral immune response+++GO:0035556///intracellular signal transduction+++GO:0043123///positive regulation of I-kappaB kinase/NF-kappaB signaling+++GO:0048305///immunoglobulin secretion
ENSG00000117877	POLR1G	mRNA	18.53	18.69	21.61	16.02	13.89	15.16	-0.296459	0.00358441	0.0453546	GO:0006360///transcription by RNA polymerase I+++GO:0006361///transcription initiation from RNA polymerase I promoter+++GO:0006362///transcription elongation from RNA polymerase I promoter+++GO:0006363///termination of RNA polymerase I transcription+++GO:0007169///transmembrane receptor protein tyrosine kinase signaling pathway+++GO:0009303///rRNA transcription+++GO:0042790///nucleolar large rRNA…
ENSG00000166619	BLCAP	mRNA	128.06	138.28	136.83	161.76	155.56	155.19	0.307136	1.32044e-09	1.5394e-07	GO:0006915///apoptotic process+++GO:0007049///cell cycle+++GO:0030262///apoptotic nuclear changes
ENSG00000102316	MAGED2	mRNA	37.09	38.37	39.39	28.57	27.28	27.09	-0.384028	5.7284e-06	0.000245796	GO:0002576///platelet degranulation+++GO:0007565///female pregnancy+++GO:0070294///renal sodium ion absorption
ENSG00000198612	COPS8	mRNA	51.79	53.86	50.84	34.88	34.09	37.76	-0.487571	2.86322e-11	5.01352e-09	GO:0000338///protein deneddylation+++GO:0000715///nucleotide-excision repair, DNA damage recognition+++GO:0006283///transcription-coupled nucleotide-excision repair+++GO:0006468///protein phosphorylation+++GO:0007250///activation of NF-kappaB-inducing kinase activity+++GO:0008285///negative regulation of cell proliferation+++GO:0010387///COP9 signalosome assembly+++GO:0043687///post-translational…
ENSG00000006634	DBF4	mRNA	31.42	31.97	29.7	23.68	23.72	22.57	-0.327879	1.05159e-05	0.000416916	GO:0000082///G1/S transition of mitotic cell cycle+++GO:0006260///DNA replication+++GO:0007049///cell cycle+++GO:0010571///positive regulation of nuclear cell cycle DNA replication+++GO:0043085///positive regulation of catalytic activity+++GO:0071902///positive regulation of protein serine/threonine kinase activity+++GO:1901987///regulation of cell cycle phase transition
ENSG00000017797	RALBP1	mRNA	28.81	29.75	30.29	21.43	23.59	23.3	-0.292641	2.43113e-05	0.000832878	GO:0006897///endocytosis+++GO:0006935///chemotaxis+++GO:0007264///small GTPase mediated signal transduction+++GO:0043087///regulation of GTPase activity+++GO:0043547///positive regulation of GTPase activity+++GO:0051056///regulation of small GTPase mediated signal transduction+++GO:0055085///transmembrane transport+++GO:1900753///doxorubicin transport+++GO:1990961///drug transmembrane export
ENSG00000119737	GPR75	mRNA	4.25	5.4	4.94	7.37	6.46	7.77	0.652943	0.000515844	0.0101963	GO:0007165///signal transduction+++GO:0007186///G protein-coupled receptor signaling pathway+++GO:0070098///chemokine-mediated signaling pathway+++GO:1901214///regulation of neuron death
ENSG00000110047	EHD1	mRNA	75.1	77.96	75.9	113.62	98.95	109.58	0.59147	2.68789e-24	2.11794e-21	GO:0006886///intracellular protein transport+++GO:0006897///endocytosis+++GO:0007596///blood coagulation+++GO:0010886///positive regulation of cholesterol storage+++GO:0010976///positive regulation of neuron projection development+++GO:0015031///protein transport+++GO:0016197///endosomal transport+++GO:0030030///cell projection organization+++GO:0031175///neuron projection development+++GO:003245…
ENSG00000065485	PDIA5	mRNA	68.92	76.99	77.16	51.8	49.1	50.33	-0.475223	2.20744e-11	4.07084e-09	GO:0006457///protein folding+++GO:0036498///IRE1-mediated unfolded protein response+++GO:0045454///cell redox homeostasis+++GO:0055114///oxidation-reduction process
ENSG00000089248	ERP29	mRNA	106.22	112.58	105.46	80.27	72.53	75.96	-0.438249	7.95878e-11	1.26574e-08	GO:0000187///activation of MAPK activity+++GO:0001934///positive regulation of protein phosphorylation+++GO:0006457///protein folding+++GO:0006886///intracellular protein transport+++GO:0009306///protein secretion+++GO:0010628///positive regulation of gene expression+++GO:0010629///negative regulation of gene expression+++GO:0043335///protein unfolding+++GO:0050709///negative regulation of protei…
ENSG00000136026	CKAP4	mRNA	72.15	79.77	78.54	58	54.67	59.24	-0.336224	7.45449e-09	7.30077e-07	GO:0043312///neutrophil degranulation+++GO:0043687///post-translational protein modification+++GO:0044267///cellular protein metabolic process
ENSG00000148671	ADIRF	mRNA	89.22	93.47	93.18	108.68	113.16	104.92	0.319304	0.00242059	0.0339765	GO:0030154///cell differentiation+++GO:0045600///positive regulation of fat cell differentiation+++GO:0045944///positive regulation of transcription by RNA polymerase II+++GO:0071478///cellular response to radiation+++GO:0072719///cellular response to cisplatin+++GO:2001023///regulation of response to drug
ENSG00000127540	UQCR11	mRNA	73.68	68.34	71.3	80.88	81.45	79.92	0.265231	0.000676031	0.0126829	GO:0006091///generation of precursor metabolites and energy+++GO:0006122///mitochondrial electron transport, ubiquinol to cytochrome c+++GO:0055114///oxidation-reduction process
ENSG00000175602	CCDC85B	mRNA	119.97	115.37	117.17	115.56	156.79	137.28	0.297206	0.00158297	0.0246769	GO:0016032///viral process+++GO:0030154///cell differentiation+++GO:0030308///negative regulation of cell growth+++GO:0040008///regulation of growth+++GO:0045599///negative regulation of fat cell differentiation+++GO:0045892///negative regulation of transcription, DNA-templated
ENSG00000162892	IL24	mRNA	167.38	175.39	157.89	224.42	232.88	245.03	0.57846	1.92905e-23	1.39334e-20	GO:0006915///apoptotic process+++GO:0008284///positive regulation of cell proliferation+++GO:0008285///negative regulation of cell proliferation+++GO:0019221///cytokine-mediated signaling pathway+++GO:0030336///negative regulation of cell migration+++GO:0042060///wound healing+++GO:0042501///serine phosphorylation of STAT protein+++GO:0042531///positive regulation of tyrosine phosphorylation of S…
ENSG00000112941	TENT4A	mRNA	37.63	38.78	39.92	26.37	23.27	25.43	-0.493161	1.74348e-13	4.51094e-11	GO:0006260///DNA replication+++GO:0006281///DNA repair+++GO:0006283///transcription-coupled nucleotide-excision repair+++GO:0006296///nucleotide-excision repair, DNA incision, 5'-to lesion+++GO:0006297///nucleotide-excision repair, DNA gap filling+++GO:0006302///double-strand break repair+++GO:0006397///mRNA processing+++GO:0006974///cellular response to DNA damage stimulus+++GO:0007062///sister …
ENSG00000173575	CHD2	mRNA	34.28	35.71	35.27	42.04	43.26	42.43	0.266486	6.02753e-08	4.64388e-06	GO:0006325///chromatin organization+++GO:0006357///regulation of transcription by RNA polymerase II+++GO:0006974///cellular response to DNA damage stimulus+++GO:0007517///muscle organ development+++GO:0032508///DNA duplex unwinding+++GO:0060218///hematopoietic stem cell differentiation
ENSG00000053254	FOXN3	mRNA	2.09	2.68	2.43	1.47	1.86	1.46	-0.493975	0.00287173	0.0384412	GO:0006355///regulation of transcription, DNA-templated+++GO:0006357///regulation of transcription by RNA polymerase II+++GO:0007049///cell cycle+++GO:0007095///mitotic G2 DNA damage checkpoint+++GO:0045892///negative regulation of transcription, DNA-templated+++GO:0097094///craniofacial suture morphogenesis
ENSG00000128283	CDC42EP1	mRNA	166.18	158.1	169.72	195.77	204.97	191.04	0.344789	6.85308e-11	1.11026e-08	GO:0007266///Rho protein signal transduction+++GO:0008360///regulation of cell shape+++GO:0030838///positive regulation of actin filament polymerization+++GO:0031274///positive regulation of pseudopodium assembly+++GO:0098609///cell-cell adhesion
ENSG00000198554	WDHD1	mRNA	29.44	29.71	31.09	22.48	23.47	23.69	-0.281212	5.57186e-06	0.000240269	GO:0000278///mitotic cell cycle+++GO:0006261///DNA-dependent DNA replication+++GO:0006281///DNA repair+++GO:0006974///cellular response to DNA damage stimulus
ENSG00000174233	ADCY6	mRNA	5.7	5.2	5.65	3.74	4.17	3.93	-0.400639	0.00102521	0.0176485	GO:0003091///renal water homeostasis+++GO:0006171///cAMP biosynthetic process+++GO:0007186///G protein-coupled receptor signaling pathway+++GO:0007189///adenylate cyclase-activating G protein-coupled receptor signaling pathway+++GO:0007190///activation of adenylate cyclase activity+++GO:0007193///adenylate cyclase-inhibiting G protein-coupled receptor signaling pathway+++GO:0007212///dopamine rec…
ENSG00000023516	AKAP11	mRNA	16.5	17.3	19	13.75	13.97	13.11	-0.291501	5.45198e-06	0.000236867	GO:0003091///renal water homeostasis+++GO:0008104///protein localization+++GO:0030866///cortical actin cytoskeleton organization+++GO:0034613///cellular protein localization+++GO:0035556///intracellular signal transduction+++GO:0036010///protein localization to endosome+++GO:0043549///regulation of kinase activity
ENSG00000123094	RASSF8	mRNA	13.84	16.08	16.72	12.49	11.34	11.52	-0.315458	0.000153991	0.00378642	GO:0007165///signal transduction+++GO:0034334///adherens junction maintenance+++GO:0070507///regulation of microtubule cytoskeleton organization
ENSG00000213689	TREX1	mRNA	20.98	19.9	19.89	24.87	27.52	27.77	0.481146	0.000682874	0.0127916	GO:0000077///DNA damage checkpoint+++GO:0001568///blood vessel development+++GO:0001822///kidney development+++GO:0002250///adaptive immune response+++GO:0002251///organ or tissue specific immune response+++GO:0002253///activation of immune response+++GO:0002281///macrophage activation involved in immune response+++GO:0002320///lymphoid progenitor cell differentiation+++GO:0002379///immunoglobuli…
ENSG00000169105	CHST14	mRNA	7.12	7.14	8.21	5.05	4.39	5.22	-0.530457	0.00336653	0.0434541	GO:0005975///carbohydrate metabolic process+++GO:0016051///carbohydrate biosynthetic process+++GO:0030208///dermatan sulfate biosynthetic process+++GO:0050655///dermatan sulfate proteoglycan metabolic process
ENSG00000076351	SLC46A1	mRNA	10.91	12.92	14.07	9.6	10.21	9.79	-0.265728	0.00261993	0.0359877	GO:0006879///cellular iron ion homeostasis+++GO:0015884///folic acid transport+++GO:0015886///heme transport+++GO:0046655///folic acid metabolic process+++GO:0051958///methotrexate transport+++GO:0055085///transmembrane transport+++GO:0098829///intestinal folate absorption+++GO:1902600///proton transmembrane transport+++GO:1904447///folate import across plasma membrane
ENSG00000130487	KLHDC7B	mRNA	8.25	8.51	9.36	10.59	9.63	10.93	0.340557	0.000492021	0.00982625
ENSG00000091073	DTX2	mRNA	42.66	46.12	46.3	56.24	48.15	55.59	0.301904	7.92416e-05	0.00219084	GO:0007219///Notch signaling pathway+++GO:0016567///protein ubiquitination
ENSG00000151229	SLC2A13	mRNA	0.7	0.97	0.82	0.41	0.49	0.23	-1.14753	0.0018536	0.027796	GO:0015798///myo-inositol transport+++GO:0046323///glucose import+++GO:0055085///transmembrane transport+++GO:1902004///positive regulation of amyloid-beta formation
ENSG00000141446	ESCO1	mRNA	28.24	28.25	28.71	21.67	22.01	22.74	-0.273147	5.88023e-05	0.00176266	GO:0006275///regulation of DNA replication+++GO:0007049///cell cycle+++GO:0007062///sister chromatid cohesion+++GO:0018394///peptidyl-lysine acetylation+++GO:0034421///post-translational protein acetylation
ENSG00000170234	PWWP2A	mRNA	10.13	11	10.1	7.42	6.52	6.9	-0.437179	0.000211529	0.00487613
ENSG00000174502	SLC26A9	mRNA	4.66	3.6	4.84	6.12	6.13	4.92	0.451442	0.00217605	0.0314349	GO:0006811///ion transport+++GO:0006820///anion transport+++GO:0006821///chloride transport+++GO:0008272///sulfate transport+++GO:0010628///positive regulation of gene expression+++GO:0015701///bicarbonate transport+++GO:0019532///oxalate transport+++GO:0055085///transmembrane transport+++GO:0098656///anion transmembrane transport+++GO:1902358///sulfate transmembrane transport+++GO:1902476///chlo…
ENSG00000162654	GBP4	mRNA	19.23	21.7	19.53	13.2	12.95	13.97	-0.504752	1.01842e-11	2.02924e-09	GO:0042832///defense response to protozoan+++GO:0050830///defense response to Gram-positive bacterium+++GO:0071346///cellular response to interferon-gamma
ENSG00000163428	LRRC58	mRNA	50.8	54.26	55.28	33.49	36.34	34.7	-0.529927	8.35029e-26	8.51484e-23	GO:0007165///signal transduction
ENSG00000145107	TM4SF19	mRNA	23.92	36.32	27.42	44.05	39.35	53.69	0.727532	1.08305e-06	6.19624e-05
ENSG00000047365	ARAP2	mRNA	4.8	4.93	4.98	3.42	3.74	3.62	-0.373848	0.00101343	0.0175153	GO:0007165///signal transduction+++GO:0043547///positive regulation of GTPase activity+++GO:0051056///regulation of small GTPase mediated signal transduction
ENSG00000117155	SSX2IP	mRNA	16.84	19.82	20.33	14.26	15.28	14.97	-0.337839	0.000101594	0.00270112	GO:0007098///centrosome cycle+++GO:0007155///cell adhesion+++GO:0030030///cell projection organization+++GO:0035020///regulation of Rac protein signal transduction+++GO:0035735///intraciliary transport involved in cilium assembly+++GO:0060271///cilium assembly+++GO:2000145///regulation of cell motility
ENSG00000092871	RFFL	mRNA	14.2	14.48	15.46	17.34	16.1	17.41	0.290802	2.34297e-05	0.000809071	GO:0006511///ubiquitin-dependent protein catabolic process+++GO:0006915///apoptotic process+++GO:0010762///regulation of fibroblast migration+++GO:0010804///negative regulation of tumor necrosis factor-mediated signaling pathway+++GO:0016567///protein ubiquitination+++GO:0032006///regulation of TOR signaling+++GO:0043161///proteasome-mediated ubiquitin-dependent protein catabolic process+++GO:007…
ENSG00000179335	CLK3	mRNA	25.89	28.82	26.95	33.98	28.91	32.21	0.289627	0.00279393	0.0378973	GO:0006468///protein phosphorylation+++GO:0016310///phosphorylation+++GO:0018108///peptidyl-tyrosine phosphorylation+++GO:0043484///regulation of RNA splicing+++GO:0046777///protein autophosphorylation
ENSG00000165685	TMEM52B	mRNA	20.32	23.23	25.85	18	15.65	17.46	-0.341814	0.000610316	0.0117423	GO:0008150///biological_process
ENSG00000213903	LTB4R	mRNA	15.41	15.78	14.89	16.59	18.9	16.9	0.26757	0.00194773	0.0287843	GO:0006936///muscle contraction+++GO:0006954///inflammatory response+++GO:0006955///immune response+++GO:0007165///signal transduction+++GO:0007186///G protein-coupled receptor signaling pathway+++GO:0007188///adenylate cyclase-modulating G protein-coupled receptor signaling pathway+++GO:0007200///phospholipase C-activating G protein-coupled receptor signaling pathway+++GO:0007218///neuropeptide …
ENSG00000154914	USP43	mRNA	3.13	3.62	4.07	5.21	4.27	4.7	0.464803	0.00350976	0.044638	GO:0006508///proteolysis+++GO:0006511///ubiquitin-dependent protein catabolic process+++GO:0016579///protein deubiquitination+++GO:0019985///translesion synthesis
ENSG00000167378	IRGQ	mRNA	5.02	5.59	5.69	6.65	5.77	6.29	0.287631	0.00318378	0.0414969
ENSG00000174886	NDUFA11	mRNA	268.07	255.27	255.43	288.98	292.65	321.92	0.283322	0.000267374	0.0059575	GO:0006120///mitochondrial electron transport, NADH to ubiquinone+++GO:0032981///mitochondrial respiratory chain complex I assembly+++GO:0055114///oxidation-reduction process
ENSG00000169991	IFFO2	mRNA	40.08	43.93	44.34	30.3	31.78	30.79	-0.378916	4.18543e-12	8.63744e-10
ENSG00000116514	RNF19B	mRNA	53.55	58.81	54.38	74.03	64.99	71.01	0.41202	1.97199e-10	2.68084e-08	GO:0000209///protein polyubiquitination+++GO:0002250///adaptive immune response+++GO:0002376///immune system process+++GO:0006511///ubiquitin-dependent protein catabolic process+++GO:0016567///protein ubiquitination+++GO:0032436///positive regulation of proteasomal ubiquitin-dependent protein catabolic process+++GO:0051865///protein autoubiquitination
ENSG00000081052	COL4A4	mRNA	2.1	2.7	2.83	1.58	1.86	1.92	-0.453093	0.00231686	0.0328934	GO:0030198///extracellular matrix organization+++GO:0032836///glomerular basement membrane development+++GO:0038063///collagen-activated tyrosine kinase receptor signaling pathway
ENSG00000204262	COL5A2	mRNA	27.42	29.48	29.33	21.38	21.09	21.33	-0.329697	2.65746e-08	2.25819e-06	GO:0001501///skeletal system development+++GO:0001503///ossification+++GO:0030198///extracellular matrix organization+++GO:0030199///collagen fibril organization+++GO:0043588///skin development+++GO:0048592///eye morphogenesis+++GO:0071230///cellular response to amino acid stimulus+++GO:1903225///negative regulation of endodermal cell differentiation
ENSG00000134326	CMPK2	mRNA	37.6	49.01	46.56	25.36	26.59	28.01	-0.652033	1.55889e-14	4.91334e-12	GO:0006165///nucleoside diphosphate phosphorylation+++GO:0006221///pyrimidine nucleotide biosynthetic process+++GO:0006227///dUDP biosynthetic process+++GO:0006233///dTDP biosynthetic process+++GO:0006235///dTTP biosynthetic process+++GO:0009142///nucleoside triphosphate biosynthetic process+++GO:0016310///phosphorylation+++GO:0046940///nucleoside monophosphate phosphorylation+++GO:0071222///cell…
ENSG00000185112	FAM43A	mRNA	6.16	5.82	7.36	8.42	7.95	8.57	0.453512	0.00105318	0.0180403
ENSG00000135940	COX5B	mRNA	188.07	171.76	169.53	203.49	196.89	212.79	0.287387	0.000424564	0.00872425	GO:0006119///oxidative phosphorylation+++GO:0006123///mitochondrial electron transport, cytochrome c to oxygen+++GO:0007585///respiratory gaseous exchange+++GO:0022900///electron transport chain+++GO:0042776///mitochondrial ATP synthesis coupled proton transport+++GO:1902600///proton transmembrane transport
ENSG00000126267	COX6B1	mRNA	1853.17	1698.25	1608.95	2057.69	1980.39	1993.22	0.292279	2.51711e-06	0.000125344	GO:0006119///oxidative phosphorylation+++GO:0006123///mitochondrial electron transport, cytochrome c to oxygen+++GO:0021762///substantia nigra development+++GO:1902600///proton transmembrane transport
ENSG00000150756	ATPSCKMT	mRNA	9.82	8.67	9.32	7.09	6.04	6.01	-0.502006	0.00145723	0.0230852	GO:0018022///peptidyl-lysine methylation+++GO:0018023///peptidyl-lysine trimethylation+++GO:0032259///methylation+++GO:1904058///positive regulation of sensory perception of pain+++GO:1905273///positive regulation of proton-transporting ATP synthase activity, rotational mechanism+++GO:1905706///regulation of mitochondrial ATP synthesis coupled proton transport
ENSG00000181904	C5orf24	mRNA	34.16	34.81	36.54	25.92	28.33	25.05	-0.357945	3.25586e-08	2.66228e-06
ENSG00000111911	HINT3	mRNA	26.69	26.81	28.22	18.37	19.65	20.21	-0.402968	5.89462e-07	3.58538e-05
ENSG00000146281	PM20D2	mRNA	28.56	33.89	35.29	20.43	20.93	21.64	-0.526769	2.70825e-13	6.70678e-11	GO:0006508///proteolysis+++GO:0032268///regulation of cellular protein metabolic process+++GO:0046657///folic acid catabolic process
ENSG00000166260	COX11	mRNA	42.29	46.44	48	32.45	37.86	35.35	-0.289682	3.82658e-05	0.00121937	GO:0022900///electron transport chain+++GO:0033132///negative regulation of glucokinase activity+++GO:0055065///metal ion homeostasis
ENSG00000189143	CLDN4	mRNA	1215.7	972.65	1047.62	1337.84	1728.19	1519.24	0.58411	0.000262223	0.0058729	GO:0006811///ion transport+++GO:0006821///chloride transport+++GO:0007155///cell adhesion+++GO:0007565///female pregnancy+++GO:0007623///circadian rhythm+++GO:0016338///calcium-independent cell-cell adhesion via plasma membrane cell-adhesion molecules+++GO:0022604///regulation of cell morphogenesis+++GO:0030335///positive regulation of cell migration+++GO:0032570///response to progesterone+++GO:0…
ENSG00000156017	CARNMT1	mRNA	27.37	29.63	30.87	19.45	21.4	20.82	-0.391533	4.60627e-07	2.87229e-05	GO:0006548///histidine catabolic process+++GO:0032259///methylation+++GO:0035498///carnosine metabolic process
ENSG00000182809	CRIP2	mRNA	36.04	33.1	29.4	21.75	21.77	25.48	-0.491925	0.000469646	0.00947767	GO:0008284///positive regulation of cell proliferation+++GO:0030097///hemopoiesis
ENSG00000143799	PARP1	mRNA	71.03	83.18	92.2	52.69	52.3	53.92	-0.544016	8.09239e-16	2.98471e-13	GO:0000122///negative regulation of transcription by RNA polymerase II+++GO:0000715///nucleotide-excision repair, DNA damage recognition+++GO:0000717///nucleotide-excision repair, DNA duplex unwinding+++GO:0000723///telomere maintenance+++GO:0000724///double-strand break repair via homologous recombination+++GO:0006281///DNA repair+++GO:0006293///nucleotide-excision repair, preincision complex st…
ENSG00000166689	PLEKHA7	mRNA	7.51	8.03	8.91	5.31	5.38	6.5	-0.414748	0.000285426	0.00629208	GO:0044331///cell-cell adhesion mediated by cadherin+++GO:0045218///zonula adherens maintenance+++GO:0046931///pore complex assembly+++GO:0090136///epithelial cell-cell adhesion
ENSG00000165891	E2F7	mRNA	41.16	45.96	44.23	51.96	50.95	50.01	0.299953	1.1542e-08	1.06426e-06	GO:0000122///negative regulation of transcription by RNA polymerase II+++GO:0001890///placenta development+++GO:0002040///sprouting angiogenesis+++GO:0006355///regulation of transcription, DNA-templated+++GO:0006974///cellular response to DNA damage stimulus+++GO:0006977///DNA damage response, signal transduction by p53 class mediator resulting in cell cycle arrest+++GO:0007049///cell cycle+++GO:…
ENSG00000103653	CSK	mRNA	42.67	45.24	42.69	31.62	27.47	28.33	-0.470122	5.14147e-09	5.18182e-07	GO:0002250///adaptive immune response+++GO:0002376///immune system process+++GO:0006468///protein phosphorylation+++GO:0007420///brain development+++GO:0008285///negative regulation of cell proliferation+++GO:0010989///negative regulation of low-density lipoprotein particle clearance+++GO:0016310///phosphorylation+++GO:0018108///peptidyl-tyrosine phosphorylation+++GO:0031295///T cell costimulatio…
ENSG00000184939	ZFP90	mRNA	10.59	10.91	11.87	8.14	7.8	8.58	-0.355686	0.000432574	0.00885322	GO:0000122///negative regulation of transcription by RNA polymerase II+++GO:0006355///regulation of transcription, DNA-templated+++GO:0043392///negative regulation of DNA binding+++GO:0045892///negative regulation of transcription, DNA-templated+++GO:0045893///positive regulation of transcription, DNA-templated
ENSG00000160213	CSTB	mRNA	1779.19	1494.65	1600.26	1987.66	2089.09	1908.17	0.36839	1.87994e-08	1.62944e-06	GO:0008344///adult locomotory behavior+++GO:0008544///epidermis development+++GO:0009653///anatomical structure morphogenesis+++GO:0010466///negative regulation of peptidase activity+++GO:0010951///negative regulation of endopeptidase activity+++GO:0043312///neutrophil degranulation+++GO:0045861///negative regulation of proteolysis
ENSG00000127666	TICAM1	mRNA	57.36	53.22	57.8	66.95	79	71.77	0.455421	1.9793e-10	2.68084e-08	GO:0002281///macrophage activation involved in immune response+++GO:0002376///immune system process+++GO:0002735///positive regulation of myeloid dendritic cell cytokine production+++GO:0002756///MyD88-independent toll-like receptor signaling pathway+++GO:0006915///apoptotic process+++GO:0006954///inflammatory response+++GO:0007249///I-kappaB kinase/NF-kappaB signaling+++GO:0010508///positive reg…
ENSG00000160352	ZNF714	mRNA	3.62	4.22	4.27	3.15	3.01	2.83	-0.340855	0.00365399	0.0459665	GO:0006355///regulation of transcription, DNA-templated
ENSG00000152078	TLCD4	mRNA	9.33	10.81	10.23	7.67	7.6	8.13	-0.289133	0.000982611	0.0171364	GO:0008150///biological_process
ENSG00000118523	CCN2	mRNA	45.45	51.09	53.77	30.72	29.55	28.22	-0.677835	9.69682e-18	4.66929e-15	GO:0001502///cartilage condensation+++GO:0001503///ossification+++GO:0001525///angiogenesis+++GO:0001894///tissue homeostasis+++GO:0001934///positive regulation of protein phosphorylation+++GO:0006367///transcription initiation from RNA polymerase II promoter+++GO:0007155///cell adhesion+++GO:0007160///cell-matrix adhesion+++GO:0007165///signal transduction+++GO:0007229///integrin-mediated signal…
ENSG00000169607	CKAP2L	mRNA	23.05	24.83	24.71	19.81	16.66	17.76	-0.329852	2.44413e-05	0.000834035
ENSG00000163535	SGO2	mRNA	18.52	20.23	17.61	15.53	13.52	14.02	-0.30398	0.000644788	0.0122694	GO:0000070///mitotic sister chromatid segregation+++GO:0007049///cell cycle+++GO:0007059///chromosome segregation+++GO:0045143///homologous chromosome segregation+++GO:0051177///meiotic sister chromatid cohesion+++GO:0051301///cell division+++GO:0051321///meiotic cell cycle+++GO:0051754///meiotic sister chromatid cohesion, centromeric
ENSG00000109686	SH3D19	mRNA	29.18	34.34	34.69	23.68	23.97	22.37	-0.404513	2.72286e-09	2.89575e-07	GO:0001501///skeletal system development+++GO:0006629///lipid metabolic process+++GO:0006694///steroid biosynthetic process+++GO:0006695///cholesterol biosynthetic process+++GO:0007010///cytoskeleton organization+++GO:0008202///steroid metabolic process+++GO:0008203///cholesterol metabolic process+++GO:0016125///sterol metabolic process+++GO:0016126///sterol biosynthetic process+++GO:0022604///re…
ENSG00000170448	NFXL1	mRNA	13.73	13.86	15.31	9.85	10.12	10.84	-0.398146	7.11214e-05	0.00204121	GO:0006355///regulation of transcription, DNA-templated+++GO:0006357///regulation of transcription by RNA polymerase II
ENSG00000176055	MBLAC2	mRNA	9.3	9.51	9.51	7.13	7.09	6.67	-0.350204	0.00141514	0.0226096	GO:0008150///biological_process
ENSG00000152939	MARVELD2	mRNA	14.01	14.31	13.97	15.79	17.95	14.63	0.279618	0.00219155	0.0315536	GO:0007605///sensory perception of sound+++GO:0045216///cell-cell junction organization+++GO:0061028///establishment of endothelial barrier+++GO:0070830///bicellular tight junction assembly
ENSG00000186314	PRELID2	mRNA	10.29	12.54	12.21	8.91	8.86	10.66	-0.387634	0.0016631	0.0256265	GO:0015914///phospholipid transport+++GO:0120009///intermembrane lipid transfer
ENSG00000172197	MBOAT1	mRNA	15.11	16.42	17.95	12.2	11.53	11.21	-0.390011	0.000274383	0.00609799	GO:0006629///lipid metabolic process+++GO:0006644///phospholipid metabolic process+++GO:0008654///phospholipid biosynthetic process+++GO:0030258///lipid modification+++GO:0036150///phosphatidylserine acyl-chain remodeling+++GO:0036152///phosphatidylethanolamine acyl-chain remodeling
ENSG00000140465	CYP1A1	mRNA	113.37	107.12	105.15	82.61	86.87	86.27	-0.264512	1.14415e-05	0.000441732	GO:0000122///negative regulation of transcription by RNA polymerase II+++GO:0001666///response to hypoxia+++GO:0001889///liver development+++GO:0002933///lipid hydroxylation+++GO:0006355///regulation of transcription, DNA-templated+++GO:0006629///lipid metabolic process+++GO:0006631///fatty acid metabolic process+++GO:0006694///steroid biosynthetic process+++GO:0006778///porphyrin-containing comp…
ENSG00000196715	VKORC1L1	mRNA	21.58	21.71	23.45	15.67	18.42	16.77	-0.304826	3.32175e-05	0.00108442	GO:0017187///peptidyl-glutamic acid carboxylation+++GO:0034599///cellular response to oxidative stress+++GO:0042373///vitamin K metabolic process+++GO:0055114///oxidation-reduction process
ENSG00000184661	CDCA2	mRNA	43.83	47.06	43.53	33.78	28.05	32.05	-0.449286	1.658e-10	2.37532e-08	GO:0007049///cell cycle+++GO:0007059///chromosome segregation+++GO:0035307///positive regulation of protein dephosphorylation+++GO:0051301///cell division
ENSG00000164983	TMEM65	mRNA	38.56	37.67	40.96	28.37	32.48	30.21	-0.277851	4.46749e-05	0.00139288	GO:0003231///cardiac ventricle development+++GO:1903779///regulation of cardiac conduction
ENSG00000186106	ANKRD46	mRNA	6.3	5.86	5.57	3.73	3.48	3.83	-0.569475	0.00168573	0.0258581
ENSG00000111012	CYP27B1	mRNA	11.52	10.52	9.18	15.6	11.17	14.89	0.497772	0.000637608	0.0121574	GO:0000122///negative regulation of transcription by RNA polymerase II+++GO:0000902///cell morphogenesis+++GO:0001501///skeletal system development+++GO:0006355///regulation of transcription, DNA-templated+++GO:0006367///transcription initiation from RNA polymerase II promoter+++GO:0006629///lipid metabolic process+++GO:0006766///vitamin metabolic process+++GO:0006816///calcium ion transport+++GO…
ENSG00000166750	SLFN5	mRNA	35.5	41.88	44.09	47.63	44.8	48.25	0.300748	3.91001e-07	2.48279e-05	GO:0030154///cell differentiation
ENSG00000167723	TRPV3	mRNA	4.09	3.73	3.47	7.27	5.1	7.04	0.863917	1.03586e-09	1.24698e-07	GO:0006811///ion transport+++GO:0006816///calcium ion transport+++GO:0009266///response to temperature stimulus+++GO:0009408///response to heat+++GO:0034220///ion transmembrane transport+++GO:0042636///negative regulation of hair cycle+++GO:0055085///transmembrane transport+++GO:0070588///calcium ion transmembrane transport+++GO:0090280///positive regulation of calcium ion import+++GO:0098703///c…
ENSG00000160570	DEDD2	mRNA	49.75	44.85	41.76	55.65	45.34	56.1	0.287749	0.00293954	0.0391675	GO:0006396///RNA processing+++GO:0006915///apoptotic process+++GO:0008625///extrinsic apoptotic signaling pathway via death domain receptors+++GO:0016075///rRNA catabolic process+++GO:0019725///cellular homeostasis+++GO:0030262///apoptotic nuclear changes+++GO:0035556///intracellular signal transduction+++GO:0042981///regulation of apoptotic process+++GO:0045892///negative regulation of transcrip…
ENSG00000175984	DENND2C	mRNA	9.03	8.18	7.94	11.68	12.45	11.19	0.575858	3.14942e-10	4.19963e-08
ENSG00000156136	DCK	mRNA	26.34	30.73	30.23	21.81	23.83	22.65	-0.267194	0.00265721	0.0363845	GO:0006139///nucleobase-containing compound metabolic process+++GO:0006170///dAMP biosynthetic process+++GO:0006220///pyrimidine nucleotide metabolic process+++GO:0009157///deoxyribonucleoside monophosphate biosynthetic process+++GO:0009165///nucleotide biosynthetic process+++GO:0016310///phosphorylation+++GO:0043097///pyrimidine nucleoside salvage+++GO:0043101///purine-containing compound salvage
ENSG00000179862	CITED4	mRNA	38.47	33.48	36.43	47.26	48.02	51.9	0.523037	2.85489e-07	1.88173e-05	GO:0006355///regulation of transcription, DNA-templated+++GO:0043627///response to estrogen+++GO:0045893///positive regulation of transcription, DNA-templated+++GO:0045944///positive regulation of transcription by RNA polymerase II
ENSG00000156876	SASS6	mRNA	14.29	15.26	15.96	12.26	10.84	12.13	-0.276205	0.00360445	0.0455548	GO:0007049///cell cycle+++GO:0007099///centriole replication+++GO:0051298///centrosome duplication
ENSG00000172795	DCP2	mRNA	9.03	9.84	9.09	7.69	6.45	6.56	-0.349315	5.8874e-05	0.00176266	GO:0000184///nuclear-transcribed mRNA catabolic process, nonsense-mediated decay+++GO:0000290///deadenylation-dependent decapping of nuclear-transcribed mRNA+++GO:0006402///mRNA catabolic process+++GO:0032211///negative regulation of telomere maintenance via telomerase+++GO:0043488///regulation of mRNA stability+++GO:0043928///exonucleolytic nuclear-transcribed mRNA catabolic process involved in …
ENSG00000146112	PPP1R18	mRNA	39.45	38.43	38.73	46	44.16	44.49	0.279122	2.37414e-05	0.000818205
ENSG00000203326	ZNF525	mRNA	4.53	4.84	4.95	3.12	3.42	3.3	-0.451859	0.000431838	0.00884859	GO:0006355///regulation of transcription, DNA-templated
ENSG00000182903	ZNF721	mRNA	8.78	8.95	8.35	6.51	5.79	5.64	-0.454873	6.8116e-05	0.00196799	GO:0006355///regulation of transcription, DNA-templated
ENSG00000198947	DMD	mRNA	7.34	7.81	7.95	5.51	5.26	5.87	-0.396563	0.000747108	0.0136694	GO:0001954///positive regulation of cell-matrix adhesion+++GO:0002027///regulation of heart rate+++GO:0006355///regulation of transcription, DNA-templated+++GO:0007010///cytoskeleton organization+++GO:0007517///muscle organ development+++GO:0007519///skeletal muscle tissue development+++GO:0007568///aging+++GO:0008065///establishment of blood-nerve barrier+++GO:0008284///positive regulation of ce…
ENSG00000101384	JAG1	mRNA	27.31	33.36	31.16	22.36	19.42	23.65	-0.40053	2.47249e-07	1.66126e-05	GO:0001525///angiogenesis+++GO:0001709///cell fate determination+++GO:0001953///negative regulation of cell-matrix adhesion+++GO:0001974///blood vessel remodeling+++GO:0002011///morphogenesis of an epithelial sheet+++GO:0002456///T cell mediated immunity+++GO:0003180///aortic valve morphogenesis+++GO:0003184///pulmonary valve morphogenesis+++GO:0003215///cardiac right ventricle morphogenesis+++GO…
ENSG00000134755	DSC2	mRNA	44.88	50.7	53.47	60.08	59.2	60.32	0.387047	2.94698e-12	6.23e-10	GO:0007155///cell adhesion+++GO:0007156///homophilic cell adhesion via plasma membrane adhesion molecules+++GO:0009267///cellular response to starvation+++GO:0031424///keratinization+++GO:0070268///cornification+++GO:0086042///cardiac muscle cell-cardiac muscle cell adhesion+++GO:0086073///bundle of His cell-Purkinje myocyte adhesion involved in cell communication+++GO:0086091///regulation of hea…
ENSG00000134757	DSG3	mRNA	40.62	38.21	42.68	45.48	49.92	45.82	0.302321	7.2038e-07	4.33404e-05	GO:0007155///cell adhesion+++GO:0007156///homophilic cell adhesion via plasma membrane adhesion molecules+++GO:0031424///keratinization+++GO:0070268///cornification+++GO:0098609///cell-cell adhesion
ENSG00000134769	DTNA	mRNA	15.65	18.45	16.41	21.02	18.79	19.82	0.290413	0.00234597	0.0331438	GO:0006941///striated muscle contraction+++GO:0007165///signal transduction+++GO:0007268///chemical synaptic transmission+++GO:0007274///neuromuscular synaptic transmission+++GO:0099536///synaptic signaling
ENSG00000113070	HBEGF	mRNA	61.67	64.82	66.16	73.1	72.34	75.24	0.281633	3.1017e-06	0.000148942	GO:0000165///MAPK cascade+++GO:0007165///signal transduction+++GO:0007173///epidermal growth factor receptor signaling pathway+++GO:0007517///muscle organ development+++GO:0008016///regulation of heart contraction+++GO:0008284///positive regulation of cell proliferation+++GO:0016477///cell migration+++GO:0030307///positive regulation of cell growth+++GO:0030335///positive regulation of cell migra…
ENSG00000108861	DUSP3	mRNA	29.77	32.93	31.76	21.99	23.54	22.05	-0.396395	1.43219e-08	1.27318e-06	GO:0000188///inactivation of MAPK activity+++GO:0006470///protein dephosphorylation+++GO:0016311///dephosphorylation+++GO:0030336///negative regulation of cell migration+++GO:0035335///peptidyl-tyrosine dephosphorylation+++GO:0042059///negative regulation of epidermal growth factor receptor signaling pathway+++GO:0043409///negative regulation of MAPK cascade+++GO:0045931///positive regulation of …
ENSG00000139318	DUSP6	mRNA	25.81	27.11	27.63	33.44	28.62	30.9	0.291356	0.000111973	0.00292448	GO:0000165///MAPK cascade+++GO:0000187///activation of MAPK activity+++GO:0000188///inactivation of MAPK activity+++GO:0001933///negative regulation of protein phosphorylation+++GO:0006470///protein dephosphorylation+++GO:0010033///response to organic substance+++GO:0010942///positive regulation of cell death+++GO:0014070///response to organic cyclic compound+++GO:0016311///dephosphorylation+++GO…
ENSG00000128951	DUT	mRNA	40.53	41.33	42.94	30.01	32.29	34.95	-0.269025	0.00250478	0.0349601	GO:0006139///nucleobase-containing compound metabolic process+++GO:0006226///dUMP biosynthetic process+++GO:0006260///DNA replication+++GO:0009117///nucleotide metabolic process+++GO:0015949///nucleobase-containing small molecule interconversion+++GO:0046081///dUTP catabolic process
ENSG00000143369	ECM1	mRNA	5.09	4.72	5.27	7.99	5.85	7.61	0.585569	0.00246476	0.0344848	GO:0001503///ossification+++GO:0001525///angiogenesis+++GO:0001938///positive regulation of endothelial cell proliferation+++GO:0001960///negative regulation of cytokine-mediated signaling pathway+++GO:0002063///chondrocyte development+++GO:0002576///platelet degranulation+++GO:0002828///regulation of type 2 immune response+++GO:0003416///endochondral bone growth+++GO:0006357///regulation of tran…
ENSG00000078401	EDN1	mRNA	120	119.38	120.27	89.46	97.3	91.75	-0.284161	1.71468e-06	8.9261e-05	GO:0000122///negative regulation of transcription by RNA polymerase II+++GO:0001501///skeletal system development+++GO:0001516///prostaglandin biosynthetic process+++GO:0001569///branching involved in blood vessel morphogenesis+++GO:0001666///response to hypoxia+++GO:0001701///in utero embryonic development+++GO:0001821///histamine secretion+++GO:0003100///regulation of systemic arterial blood pr…
ENSG00000134686	PHC2	mRNA	52.94	54.84	51.28	64.82	63.54	64.13	0.358242	1.6923e-08	1.48914e-06	GO:0007275///multicellular organism development+++GO:0007283///spermatogenesis+++GO:0045892///negative regulation of transcription, DNA-templated
ENSG00000165244	ZNF367	mRNA	8.88	11.73	12.17	7.12	7.16	7.58	-0.498733	8.00391e-05	0.00220936	GO:0000226///microtubule cytoskeleton organization+++GO:0000278///mitotic cell cycle+++GO:0006281///DNA repair+++GO:0006357///regulation of transcription by RNA polymerase II+++GO:0006470///protein dephosphorylation+++GO:0006974///cellular response to DNA damage stimulus+++GO:0007096///regulation of exit from mitosis+++GO:0016311///dephosphorylation+++GO:0032467///positive regulation of cytokines…
ENSG00000169519	METTL15	mRNA	10.13	11.37	11.29	7.34	9.1	7.52	-0.362621	0.00133318	0.0215785	GO:0032259///methylation+++GO:0070475///rRNA base methylation
ENSG00000142627	EPHA2	mRNA	131.28	129.98	128.73	153.33	160.44	164.27	0.380612	5.77784e-15	1.88979e-12	GO:0001501///skeletal system development+++GO:0001525///angiogenesis+++GO:0001568///blood vessel development+++GO:0001570///vasculogenesis+++GO:0001649///osteoblast differentiation+++GO:0001818///negative regulation of cytokine production+++GO:0002043///blood vessel endothelial cell proliferation involved in sprouting angiogenesis+++GO:0006468///protein phosphorylation+++GO:0006915///apoptotic pr…
ENSG00000158163	DZIP1L	mRNA	13.99	14.19	13.8	17.33	15.74	15.1	0.290357	0.00250877	0.0349876	GO:0007224///smoothened signaling pathway+++GO:0021532///neural tube patterning+++GO:0032880///regulation of protein localization+++GO:0033365///protein localization to organelle+++GO:0033504///floor plate development+++GO:0060271///cilium assembly+++GO:0061512///protein localization to cilium+++GO:1905349///ciliary transition zone assembly
ENSG00000107105	ELAVL2	mRNA	13.5	15.28	15.66	10.93	10.82	11.94	-0.302203	0.00217456	0.0314349	GO:0000398///mRNA splicing, via spliceosome+++GO:0006355///regulation of transcription, DNA-templated
ENSG00000163435	ELF3	mRNA	127.95	116.18	142.56	165.94	170.76	158.92	0.468511	5.82276e-17	2.58814e-14	GO:0001824///blastocyst development+++GO:0006355///regulation of transcription, DNA-templated+++GO:0006357///regulation of transcription by RNA polymerase II+++GO:0006366///transcription by RNA polymerase II+++GO:0006508///proteolysis+++GO:0006954///inflammatory response+++GO:0007166///cell surface receptor signaling pathway+++GO:0007275///multicellular organism development+++GO:0008544///epiderm…
ENSG00000102034	ELF4	mRNA	75.41	73.99	76.98	105.49	106.76	101.05	0.539291	9.97041e-30	1.28623e-26	GO:0001787///natural killer cell proliferation+++GO:0001866///NK T cell proliferation+++GO:0006355///regulation of transcription, DNA-templated+++GO:0006357///regulation of transcription by RNA polymerase II+++GO:0030154///cell differentiation+++GO:0045087///innate immune response+++GO:0045893///positive regulation of transcription, DNA-templated+++GO:0045944///positive regulation of transcriptio…
ENSG00000163898	LIPH	mRNA	57.55	46.7	51.5	67.98	81.17	64.92	0.537948	0.000354543	0.00747623	GO:0006629///lipid metabolic process+++GO:0006654///phosphatidic acid biosynthetic process+++GO:0016042///lipid catabolic process
ENSG00000169379	ARL13B	mRNA	12.64	14.81	14.59	10.84	10.86	10.33	-0.290391	0.00378641	0.0470632	GO:0001947///heart looping+++GO:0007224///smoothened signaling pathway+++GO:0007368///determination of left/right symmetry+++GO:0009953///dorsal/ventral pattern formation+++GO:0010226///response to lithium ion+++GO:0021532///neural tube patterning+++GO:0021830///interneuron migration from the subpallium to the cortex+++GO:0021943///formation of radial glial scaffolds+++GO:0060271///cilium assembl…
ENSG00000174013	FBXO45	mRNA	30.03	29.42	29.94	21.82	22.1	21.8	-0.358489	4.81739e-09	4.88359e-07	GO:0001764///neuron migration+++GO:0006511///ubiquitin-dependent protein catabolic process+++GO:0006974///cellular response to DNA damage stimulus+++GO:0007275///multicellular organism development+++GO:0007399///nervous system development+++GO:0016567///protein ubiquitination+++GO:0021799///cerebral cortex radially oriented cell migration+++GO:0021800///cerebral cortex tangential migration+++GO:0…
ENSG00000142227	EMP3	mRNA	117.99	117.59	111.49	128.92	137.33	138.73	0.294117	0.00192374	0.0284782	GO:0008219///cell death+++GO:0032060///bleb assembly
ENSG00000111674	ENO2	mRNA	16.97	17.7	18.44	12.1	14.14	13.22	-0.342679	0.00280204	0.0379479	GO:0006094///gluconeogenesis+++GO:0006096///glycolytic process+++GO:0032889///regulation of vacuole fusion, non-autophagic+++GO:0061621///canonical glycolysis
ENSG00000182580	EPHB3	mRNA	9.08	6.99	7.35	11.29	13.47	11.94	0.730463	1.32316e-09	1.5394e-07	GO:0001525///angiogenesis+++GO:0001655///urogenital system development+++GO:0006468///protein phosphorylation+++GO:0007169///transmembrane receptor protein tyrosine kinase signaling pathway+++GO:0007275///multicellular organism development+++GO:0007399///nervous system development+++GO:0007411///axon guidance+++GO:0007413///axonal fasciculation+++GO:0016310///phosphorylation+++GO:0016477///cell m…
ENSG00000175701	MTLN	mRNA	14.8	12.66	10.94	15.63	16.6	16.67	0.423229	0.00376485	0.0469329	GO:0010918///positive regulation of mitochondrial membrane potential+++GO:0031334///positive regulation of protein complex assembly+++GO:0051284///positive regulation of sequestering of calcium ion
ENSG00000182372	CLN8	mRNA	27.69	31.85	29.69	38.29	33.25	34.57	0.334127	3.608e-05	0.00116688	GO:0006644///phospholipid metabolic process+++GO:0006672///ceramide metabolic process+++GO:0006869///lipid transport+++GO:0007399///nervous system development+++GO:0008203///cholesterol metabolic process+++GO:0008610///lipid biosynthetic process+++GO:0030163///protein catabolic process+++GO:0045861///negative regulation of proteolysis+++GO:0046513///ceramide biosynthetic process
ENSG00000160113	NR2F6	mRNA	36.06	35.21	36.39	26.79	27.6	27.23	-0.31555	0.000666541	0.0125456	GO:0000122///negative regulation of transcription by RNA polymerase II+++GO:0006355///regulation of transcription, DNA-templated+++GO:0006357///regulation of transcription by RNA polymerase II+++GO:0006367///transcription initiation from RNA polymerase II promoter+++GO:0007165///signal transduction+++GO:0030154///cell differentiation+++GO:0030522///intracellular receptor signaling pathway+++GO:00…
ENSG00000065361	ERBB3	mRNA	21.79	21.22	23.38	30.22	27.62	27.07	0.3895	2.9092e-08	2.41297e-06	GO:0000165///MAPK cascade+++GO:0003197///endocardial cushion development+++GO:0006468///protein phosphorylation+++GO:0007162///negative regulation of cell adhesion+++GO:0007165///signal transduction+++GO:0007169///transmembrane receptor protein tyrosine kinase signaling pathway+++GO:0007275///multicellular organism development+++GO:0007399///nervous system development+++GO:0007422///peripheral ne…
ENSG00000124882	EREG	mRNA	66.07	70.17	78.56	44.49	43.6	44.24	-0.611344	1.18829e-25	9.80904e-23	GO:0000165///MAPK cascade+++GO:0001525///angiogenesis+++GO:0001550///ovarian cumulus expansion+++GO:0001556///oocyte maturation+++GO:0001819///positive regulation of cytokine production+++GO:0007143///female meiotic nuclear division+++GO:0007165///signal transduction+++GO:0007173///epidermal growth factor receptor signaling pathway+++GO:0007267///cell-cell signaling+++GO:0007275///multicellular o…
ENSG00000175832	ETV4	mRNA	36.39	36.96	40.68	17.99	19.19	17.71	-0.993549	6.18161e-27	6.69739e-24	GO:0006355///regulation of transcription, DNA-templated+++GO:0006357///regulation of transcription by RNA polymerase II+++GO:0030154///cell differentiation+++GO:0045944///positive regulation of transcription by RNA polymerase II
ENSG00000072840	EVC	mRNA	3.69	4.58	4.42	5.89	5.09	5.36	0.461035	0.000159401	0.00389735	GO:0001501///skeletal system development+++GO:0003416///endochondral bone growth+++GO:0007224///smoothened signaling pathway+++GO:0007517///muscle organ development+++GO:0045880///positive regulation of smoothened signaling pathway+++GO:0051216///cartilage development
ENSG00000101986	ABCD1	mRNA	20.12	19.96	19.48	23.33	25.26	24.5	0.380318	1.56453e-06	8.1937e-05	GO:0000038///very long-chain fatty acid metabolic process+++GO:0002082///regulation of oxidative phosphorylation+++GO:0006635///fatty acid beta-oxidation+++GO:0006898///receptor-mediated endocytosis+++GO:0007031///peroxisome organization+++GO:0007275///multicellular organism development+++GO:0007588///excretion+++GO:0008104///protein localization+++GO:0009235///cobalamin metabolic process+++GO:00…
ENSG00000182010	RTKN2	mRNA	32.61	29.46	28.19	36.09	31.06	35.05	0.286722	0.000123345	0.00318656	GO:0007165///signal transduction+++GO:0008284///positive regulation of cell proliferation+++GO:0030097///hemopoiesis+++GO:0051092///positive regulation of NF-kappaB transcription factor activity+++GO:1901224///positive regulation of NIK/NF-kappaB signaling+++GO:2001243///negative regulation of intrinsic apoptotic signaling pathway
ENSG00000165312	OTUD1	mRNA	13.52	15.68	15.5	9.89	9.88	10.6	-0.470631	1.3946e-05	0.000529003	GO:0006508///proteolysis+++GO:0016579///protein deubiquitination+++GO:0070536///protein K63-linked deubiquitination
ENSG00000165449	SLC16A9	mRNA	2.99	2.49	2.89	1.5	1.55	1.78	-0.648953	0.00362004	0.0456388	GO:0015718///monocarboxylic acid transport+++GO:0046415///urate metabolic process+++GO:0055085///transmembrane transport
ENSG00000273167	SPATA13	mRNA	5.87	7.04	7.75	5.38	5.44	4.79	-0.321429	0.0025588	0.0354004	GO:0016477///cell migration+++GO:0030032///lamellipodium assembly+++GO:0030334///regulation of cell migration+++GO:0046847///filopodium assembly
ENSG00000153294	ADGRF4	mRNA	46.35	40.58	38.99	54.27	53.24	53.88	0.439752	9.04864e-09	8.61858e-07	GO:0007165///signal transduction+++GO:0007166///cell surface receptor signaling pathway+++GO:0007186///G protein-coupled receptor signaling pathway
ENSG00000138675	FGF5	mRNA	7.23	7.71	6.88	5.07	5.01	5.05	-0.443865	0.00010035	0.00267215	GO:0000165///MAPK cascade+++GO:0007267///cell-cell signaling+++GO:0007399///nervous system development+++GO:0008284///positive regulation of cell proliferation+++GO:0008543///fibroblast growth factor receptor signaling pathway+++GO:0010001///glial cell differentiation+++GO:0023019///signal transduction involved in regulation of gene expression+++GO:0051781///positive regulation of cell division++…
ENSG00000066468	FGFR2	mRNA	7.19	7.62	8.14	6.39	5.15	5.56	-0.361637	0.00306849	0.040386	GO:0000122///negative regulation of transcription by RNA polymerase II+++GO:0000165///MAPK cascade+++GO:0001525///angiogenesis+++GO:0001657///ureteric bud development+++GO:0001701///in utero embryonic development+++GO:0001837///epithelial to mesenchymal transition+++GO:0002053///positive regulation of mesenchymal cell proliferation+++GO:0003148///outflow tract septum morphogenesis+++GO:0003149///…
ENSG00000133818	RRAS2	mRNA	54.71	58.27	57.48	39.29	38.18	40.55	-0.444451	1.97951e-10	2.68084e-08	GO:0001649///osteoblast differentiation+++GO:0007165///signal transduction+++GO:0007265///Ras protein signal transduction+++GO:0009987///cellular process+++GO:0030335///positive regulation of cell migration+++GO:1901214///regulation of neuron death
ENSG00000030419	IKZF2	mRNA	5.4	5.41	6.81	4.44	4.04	3.8	-0.426161	7.33382e-05	0.00208072	GO:0008150///biological_process+++GO:0045944///positive regulation of transcription by RNA polymerase II
ENSG00000102531	FNDC3A	mRNA	35.76	40.89	42.12	28.57	29.02	27.28	-0.395887	8.15822e-11	1.28432e-08	GO:0007286///spermatid development+++GO:0009566///fertilization+++GO:0060009///Sertoli cell development+++GO:0098609///cell-cell adhesion
ENSG00000081386	ZNF510	mRNA	7.71	7.82	6.62	4.98	5.27	5.13	-0.445017	3.81277e-05	0.00121852	GO:0006355///regulation of transcription, DNA-templated
ENSG00000132680	KHDC4	mRNA	50.74	50.45	49.51	56.61	60.35	57.19	0.293364	2.98977e-06	0.000143966	GO:0006376///mRNA splice site selection+++GO:0006397///mRNA processing+++GO:0008380///RNA splicing
ENSG00000115839	RAB3GAP1	mRNA	49	54.2	57.99	42.7	42.8	41.71	-0.278367	1.74369e-06	9.04995e-05	GO:0007420///brain development+++GO:0010628///positive regulation of gene expression+++GO:0021854///hypothalamus development+++GO:0034389///lipid droplet organization+++GO:0043010///camera-type eye development+++GO:0043087///regulation of GTPase activity+++GO:0043547///positive regulation of GTPase activity+++GO:0048172///regulation of short-term neuronal synaptic plasticity+++GO:0060079///excita…
ENSG00000103241	FOXF1	mRNA	0.73	1.36	0.95	0.17	0.36	0.52	-1.43483	0.00179928	0.0271931	GO:0000122///negative regulation of transcription by RNA polymerase II+++GO:0001568///blood vessel development+++GO:0001570///vasculogenesis+++GO:0001701///in utero embryonic development+++GO:0001756///somitogenesis+++GO:0001763///morphogenesis of a branching structure+++GO:0002053///positive regulation of mesenchymal cell proliferation+++GO:0003197///endocardial cushion development+++GO:0003214/…
ENSG00000251493	FOXD1	mRNA	11.77	13.55	8.96	14.39	15.44	17.16	0.538946	9.64172e-05	0.0025833	GO:0001658///branching involved in ureteric bud morphogenesis+++GO:0001822///kidney development+++GO:0006355///regulation of transcription, DNA-templated+++GO:0006357///regulation of transcription by RNA polymerase II+++GO:0007411///axon guidance+++GO:0009653///anatomical structure morphogenesis+++GO:0010628///positive regulation of gene expression+++GO:0030154///cell differentiation+++GO:0030513…
ENSG00000149218	ENDOD1	mRNA	23.63	25.13	23.62	15.03	18.43	16.96	-0.435258	1.0157e-07	7.42919e-06	GO:0002576///platelet degranulation+++GO:0090305///nucleic acid phosphodiester bond hydrolysis
ENSG00000242265	PEG10	mRNA	10.25	8.99	10.23	6.68	6.58	6.49	-0.492997	2.67449e-07	1.76955e-05	GO:0001890///placenta development+++GO:0006915///apoptotic process+++GO:0030154///cell differentiation+++GO:0030512///negative regulation of transforming growth factor beta receptor signaling pathway
ENSG00000169155	ZBTB43	mRNA	10.18	10.23	10.32	12.06	12.01	11.66	0.303828	0.000213355	0.00489869	GO:0006357///regulation of transcription by RNA polymerase II
ENSG00000110046	ATG2A	mRNA	19.88	18.67	20.28	23.43	23.07	22.06	0.305755	4.14172e-06	0.000190442	GO:0000045///autophagosome assembly+++GO:0000422///autophagy of mitochondrion+++GO:0006914///autophagy+++GO:0044804///autophagy of nucleus
ENSG00000132510	KDM6B	mRNA	18.4	18.36	19.28	21.14	22.92	21.92	0.325209	4.73376e-07	2.9307e-05	GO:0002437///inflammatory response to antigenic stimulus+++GO:0006325///chromatin organization+++GO:0006338///chromatin remodeling+++GO:0006954///inflammatory response+++GO:0010468///regulation of gene expression+++GO:0014823///response to activity+++GO:0016577///histone demethylation+++GO:0021766///hippocampus development+++GO:0045165///cell fate commitment+++GO:0045446///endothelial cell differ…
ENSG00000114541	FRMD4B	mRNA	23.28	20.79	23.13	27.36	31.38	27.66	0.450281	8.91398e-09	8.58466e-07	GO:0090162///establishment of epithelial cell polarity
ENSG00000109436	TBC1D9	mRNA	3.87	4.34	4.3	2.34	2.82	2.92	-0.542855	0.000282607	0.00624871	GO:0006886///intracellular protein transport+++GO:0090630///activation of GTPase activity
ENSG00000100304	TTLL12	mRNA	99.96	102.27	107.44	78.38	81.4	81.37	-0.274664	4.72679e-08	3.7415e-06	GO:0002376///immune system process+++GO:0006464///cellular protein modification process+++GO:0007346///regulation of mitotic cell cycle+++GO:0034968///histone lysine methylation+++GO:0045087///innate immune response+++GO:0060339///negative regulation of type I interferon-mediated signaling pathway+++GO:0070510///regulation of histone H4-K20 methylation
ENSG00000089597	GANAB	mRNA	380.11	402.99	405.86	266.16	257.19	268.47	-0.499395	2.16559e-37	5.36292e-34	GO:0005975///carbohydrate metabolic process+++GO:0006457///protein folding+++GO:0006491///N-glycan processing+++GO:0008152///metabolic process
ENSG00000121210	TMEM131L	mRNA	5.93	7.62	9.05	5.11	5.38	5.28	-0.43755	0.000756254	0.0138142	GO:0016055///Wnt signaling pathway+++GO:0033088///negative regulation of immature T cell proliferation in thymus+++GO:0090090///negative regulation of canonical Wnt signaling pathway
ENSG00000168502	MTCL1	mRNA	8.35	9.04	9.25	6.33	7.07	6.62	-0.333475	0.000439389	0.00893992	GO:0001578///microtubule bundle formation+++GO:0010506///regulation of autophagy+++GO:0045197///establishment or maintenance of epithelial cell apical/basal polarity+++GO:0090314///positive regulation of protein targeting to membrane+++GO:2000576///positive regulation of microtubule motor activity
ENSG00000145725	PPIP5K2	mRNA	8.4	8.98	9.92	5.98	6.67	6	-0.439284	7.18234e-06	0.000300739	GO:0006020///inositol metabolic process+++GO:0007605///sensory perception of sound+++GO:0016310///phosphorylation+++GO:0032958///inositol phosphate biosynthetic process+++GO:0043647///inositol phosphate metabolic process
ENSG00000166454	ATMIN	mRNA	16.61	17.23	17.79	13.5	13.46	12.27	-0.309638	0.000125939	0.00323431	GO:0006974///cellular response to DNA damage stimulus+++GO:0010628///positive regulation of gene expression+++GO:0044458///motile cilium assembly+++GO:0045893///positive regulation of transcription, DNA-templated+++GO:0045944///positive regulation of transcription by RNA polymerase II+++GO:1902857///positive regulation of non-motile cilium assembly
ENSG00000115504	EHBP1	mRNA	25.76	29.98	30.05	21.45	21.97	23.26	-0.27831	7.21113e-05	0.00206152	GO:0006897///endocytosis+++GO:0015031///protein transport+++GO:0030036///actin cytoskeleton organization
ENSG00000103494	RPGRIP1L	mRNA	7.06	7.64	8.83	5.93	4.6	5.55	-0.407894	0.00306057	0.0403767	GO:0001701///in utero embryonic development+++GO:0001736///establishment of planar polarity+++GO:0001822///kidney development+++GO:0001889///liver development+++GO:0007163///establishment or maintenance of cell polarity+++GO:0007368///determination of left/right symmetry+++GO:0007420///brain development+++GO:0008589///regulation of smoothened signaling pathway+++GO:0021532///neural tube patternin…
ENSG00000111490	TBC1D30	mRNA	3.81	4.19	4.93	2.94	3	3.08	-0.423754	0.000646605	0.012277	GO:0006886///intracellular protein transport+++GO:0043547///positive regulation of GTPase activity+++GO:0090630///activation of GTPase activity+++GO:1902018///negative regulation of cilium assembly
ENSG00000100441	KHNYN	mRNA	21.9	22.11	24.41	24.7	27.8	26.16	0.288846	9.08629e-06	0.000366304	GO:0008150///biological_process+++GO:0090502///RNA phosphodiester bond hydrolysis, endonucleolytic
ENSG00000129933	MAU2	mRNA	19.34	19.45	18.67	15	15.24	15.28	-0.285067	0.000307564	0.00663137	GO:0007049///cell cycle+++GO:0007059///chromosome segregation+++GO:0007064///mitotic sister chromatid cohesion+++GO:0034088///maintenance of mitotic sister chromatid cohesion+++GO:0051301///cell division+++GO:0071921///cohesin loading
ENSG00000107130	NCS1	mRNA	55.3	63.91	60.37	46.05	44.75	46.67	-0.298071	6.45646e-08	4.95234e-06	GO:0010975///regulation of neuron projection development+++GO:0045921///positive regulation of exocytosis+++GO:0048015///phosphatidylinositol-mediated signaling+++GO:0070588///calcium ion transmembrane transport+++GO:0099509///regulation of presynaptic cytosolic calcium ion concentration+++GO:2000300///regulation of synaptic vesicle exocytosis
ENSG00000119729	RHOQ	mRNA	11.69	13.32	14.63	7.54	8.4	7.39	-0.593181	4.38063e-08	3.48341e-06	GO:0006897///endocytosis+++GO:0007015///actin filament organization+++GO:0007163///establishment or maintenance of cell polarity+++GO:0007264///small GTPase mediated signal transduction+++GO:0007266///Rho protein signal transduction+++GO:0008286///insulin receptor signaling pathway+++GO:0008360///regulation of cell shape+++GO:0016477///cell migration+++GO:0030031///cell projection assembly+++GO:0…
ENSG00000183741	CBX6	mRNA	52.89	57.16	55.13	65.37	72.1	67.21	0.395862	3.03172e-14	8.9076e-12	GO:0000122///negative regulation of transcription by RNA polymerase II+++GO:0006325///chromatin organization
ENSG00000136003	ISCU	mRNA	59.13	67.87	62.15	42.95	48.98	47.66	-0.351707	0.000369487	0.00775431	GO:0006879///cellular iron ion homeostasis+++GO:0016226///iron-sulfur cluster assembly+++GO:0044281///small molecule metabolic process+++GO:1902958///positive regulation of mitochondrial electron transport, NADH to ubiquinone+++GO:1904234///positive regulation of aconitate hydratase activity+++GO:1904439///negative regulation of ferrous iron import across plasma membrane
ENSG00000170345	FOS	mRNA	9.33	8.96	10.02	6.2	5.84	6.69	-0.510879	0.00177842	0.0269259	GO:0001661///conditioned taste aversion+++GO:0006306///DNA methylation+++GO:0006355///regulation of transcription, DNA-templated+++GO:0006357///regulation of transcription by RNA polymerase II+++GO:0006366///transcription by RNA polymerase II+++GO:0006954///inflammatory response+++GO:0007179///transforming growth factor beta receptor signaling pathway+++GO:0007399///nervous system development+++G…
ENSG00000113638	TTC33	mRNA	3.45	4.44	3.47	1.78	2.34	2.67	-0.597488	0.00229764	0.032674
ENSG00000107937	GTPBP4	mRNA	86.12	92.62	87.11	57.77	58.66	61.21	-0.470185	2.82011e-17	1.28649e-14	GO:0000079///regulation of cyclin-dependent protein serine/threonine kinase activity+++GO:0000463///maturation of LSU-rRNA from tricistronic rRNA transcript (SSU-rRNA, 5.8S rRNA, LSU-rRNA)+++GO:0001649///osteoblast differentiation+++GO:0006915///apoptotic process+++GO:0008156///negative regulation of DNA replication+++GO:0008285///negative regulation of cell proliferation+++GO:0015671///oxygen tr…
ENSG00000153904	DDAH1	mRNA	35.46	39.64	35.97	21.7	22.41	21.19	-0.672861	5.70417e-21	3.80314e-18	GO:0000052///citrulline metabolic process+++GO:0003073///regulation of systemic arterial blood pressure+++GO:0006525///arginine metabolic process+++GO:0006527///arginine catabolic process+++GO:0007263///nitric oxide mediated signal transduction+++GO:0008285///negative regulation of cell proliferation+++GO:0043116///negative regulation of vascular permeability+++GO:0045429///positive regulation of…
ENSG00000107201	DDX58	mRNA	90.3	116.11	109.77	79.78	71.19	79.36	-0.368205	6.8344e-08	5.17355e-06	GO:0002230///positive regulation of defense response to virus by host+++GO:0002376///immune system process+++GO:0002735///positive regulation of myeloid dendritic cell cytokine production+++GO:0009597///detection of virus+++GO:0009615///response to virus+++GO:0010628///positive regulation of gene expression+++GO:0016032///viral process+++GO:0016579///protein deubiquitination+++GO:0030334///regula…
ENSG00000174307	PHLDA3	mRNA	51.95	51.05	46.33	60.92	60.8	61.53	0.378953	3.24117e-08	2.66228e-06	GO:0006915///apoptotic process+++GO:0009653///anatomical structure morphogenesis+++GO:0042771///intrinsic apoptotic signaling pathway in response to DNA damage by p53 class mediator+++GO:0043065///positive regulation of apoptotic process+++GO:0051898///negative regulation of protein kinase B signaling
ENSG00000087074	PPP1R15A	mRNA	268.58	237.07	260.37	305.97	322.7	290.01	0.345635	6.42204e-09	6.37121e-07	GO:0006417///regulation of translation+++GO:0006915///apoptotic process+++GO:0006974///cellular response to DNA damage stimulus+++GO:0007050///cell cycle arrest+++GO:0032058///positive regulation of translational initiation in response to stress+++GO:0032515///negative regulation of phosphoprotein phosphatase activity+++GO:0032516///positive regulation of phosphoprotein phosphatase activity+++GO:…
ENSG00000151012	SLC7A11	mRNA	14.87	17.27	17.87	13.24	11.97	12.03	-0.319557	4.70736e-06	0.00021306	GO:0003333///amino acid transmembrane transport+++GO:0006749///glutathione metabolic process+++GO:0006865///amino acid transport+++GO:0008542///visual learning+++GO:0009636///response to toxic substance+++GO:0014070///response to organic cyclic compound+++GO:0021591///ventricular system development+++GO:0021756///striatum development+++GO:0030534///adult behavior+++GO:0033029///regulation of neut…
ENSG00000135048	CEMIP2	mRNA	39.04	42.51	41.35	22.14	22.69	23.64	-0.756658	5.86811e-39	2.03448e-35	GO:0001525///angiogenesis+++GO:0007275///multicellular organism development+++GO:0008152///metabolic process+++GO:0030214///hyaluronan catabolic process+++GO:1903670///regulation of sprouting angiogenesis
ENSG00000185022	MAFF	mRNA	49.33	42.72	47.35	52.85	59.02	52.42	0.321515	5.04699e-05	0.00155399	GO:0001701///in utero embryonic development+++GO:0006355///regulation of transcription, DNA-templated+++GO:0006366///transcription by RNA polymerase II+++GO:0007567///parturition+++GO:0007596///blood coagulation+++GO:0035914///skeletal muscle cell differentiation+++GO:0045604///regulation of epidermal cell differentiation+++GO:0045944///positive regulation of transcription by RNA polymerase II
ENSG00000241484	ARHGAP8	mRNA	39.87	38.03	41.6	43.55	49.34	46.5	0.299966	0.000732372	0.0134631	GO:0007165///signal transduction+++GO:0030036///actin cytoskeleton organization+++GO:0030335///positive regulation of cell migration+++GO:0043547///positive regulation of GTPase activity+++GO:0051056///regulation of small GTPase mediated signal transduction+++GO:0070374///positive regulation of ERK1 and ERK2 cascade
ENSG00000171467	ZNF318	mRNA	5.1	6.02	6.29	3.73	4.23	4.11	-0.438796	4.73691e-05	0.00146371	GO:0045892///negative regulation of transcription, DNA-templated+++GO:0045893///positive regulation of transcription, DNA-templated+++GO:0051321///meiotic cell cycle
ENSG00000171124	FUT3	mRNA	11.06	8.23	10.18	12.07	14.48	13.52	0.538891	0.000192685	0.0045077	GO:0006486///protein glycosylation+++GO:0006672///ceramide metabolic process+++GO:0009311///oligosaccharide metabolic process+++GO:0009312///oligosaccharide biosynthetic process+++GO:0009988///cell-cell recognition+++GO:0022409///positive regulation of cell-cell adhesion+++GO:0030334///regulation of cell migration+++GO:0036065///fucosylation+++GO:0042127///regulation of cell proliferation+++GO:00…
ENSG00000143469	SYT14	mRNA	9.29	9.46	8.41	11.18	9.08	10.01	0.283608	0.000747539	0.0136694
ENSG00000175066	GK5	mRNA	11.85	15.11	13.9	10.5	10.89	9.96	-0.268088	0.00313124	0.0408735	GO:0005975///carbohydrate metabolic process+++GO:0006071///glycerol metabolic process+++GO:0006641///triglyceride metabolic process+++GO:0016310///phosphorylation+++GO:0019563///glycerol catabolic process+++GO:0046167///glycerol-3-phosphate biosynthetic process
ENSG00000164073	MFSD8	mRNA	8.11	9.14	7.09	5.91	5.11	5.11	-0.589975	1.7054e-05	0.000630345	GO:0007040///lysosome organization+++GO:0010506///regulation of autophagy+++GO:0038202///TORC1 signaling+++GO:0048666///neuron development+++GO:0055085///transmembrane transport+++GO:0097352///autophagosome maturation+++GO:1905165///regulation of lysosomal protein catabolic process
ENSG00000164300	SERINC5	mRNA	13.03	13.02	13.84	10.7	10.36	9.97	-0.292963	0.000182474	0.00431102	GO:0002376///immune system process+++GO:0006564///L-serine biosynthetic process+++GO:0006629///lipid metabolic process+++GO:0006658///phosphatidylserine metabolic process+++GO:0006665///sphingolipid metabolic process+++GO:0008654///phospholipid biosynthetic process+++GO:0009597///detection of virus+++GO:0016032///viral process+++GO:0042552///myelination+++GO:0045087///innate immune response+++GO:…
ENSG00000186517	ARHGAP30	mRNA	3.53	2.86	4.16	4.09	6.31	5.11	0.597371	0.000779429	0.0141642	GO:0007165///signal transduction+++GO:0007264///small GTPase mediated signal transduction+++GO:0043547///positive regulation of GTPase activity+++GO:0051056///regulation of small GTPase mediated signal transduction
ENSG00000054611	TBC1D22A	mRNA	16.89	16.44	19.3	22.38	21.2	21.41	0.313105	0.00147121	0.0232484	GO:0006886///intracellular protein transport+++GO:0090630///activation of GTPase activity+++GO:1902017///regulation of cilium assembly
ENSG00000151014	NOCT	mRNA	16.29	17.14	16.53	20.93	23.12	24.5	0.541784	1.4377e-06	7.71593e-05	GO:0000290///deadenylation-dependent decapping of nuclear-transcribed mRNA+++GO:0006366///transcription by RNA polymerase II+++GO:0006739///NADP metabolic process+++GO:0007623///circadian rhythm+++GO:0009991///response to extracellular stimulus+++GO:0010629///negative regulation of gene expression+++GO:0016311///dephosphorylation+++GO:0032496///response to lipopolysaccharide+++GO:0032922///circad…
ENSG00000166016	ABTB2	mRNA	36.21	35.39	35.7	43.9	38.51	43.41	0.314956	1.09577e-06	6.24498e-05	GO:0097237///cellular response to toxic substance
ENSG00000129103	SUMF2	mRNA	62.93	65.75	65.28	48.42	52.45	50.17	-0.291013	3.81687e-05	0.00121852	GO:0006687///glycosphingolipid metabolic process+++GO:0043687///post-translational protein modification
ENSG00000130255	RPL36	mRNA	993.66	875.53	897.69	1026.55	1073.27	1126.11	0.284165	5.18126e-06	0.000228249	GO:0000184///nuclear-transcribed mRNA catabolic process, nonsense-mediated decay+++GO:0002181///cytoplasmic translation+++GO:0006412///translation+++GO:0006413///translational initiation+++GO:0006614///SRP-dependent cotranslational protein targeting to membrane+++GO:0019083///viral transcription
ENSG00000082516	GEMIN5	mRNA	28.67	30.45	32.39	23.66	23.03	23.34	-0.298724	1.8333e-06	9.43033e-05	GO:0000387///spliceosomal snRNP assembly+++GO:0000398///mRNA splicing, via spliceosome+++GO:0006397///mRNA processing+++GO:0006412///translation+++GO:0006417///regulation of translation+++GO:0008380///RNA splicing+++GO:0051170///import into nucleus+++GO:0065003///protein-containing complex assembly
ENSG00000161642	ZNF385A	mRNA	53.34	60.73	60.11	70.94	67.73	67.04	0.323141	5.69466e-07	3.47595e-05	GO:0006417///regulation of translation+++GO:0006915///apoptotic process+++GO:0006974///cellular response to DNA damage stimulus+++GO:0006977///DNA damage response, signal transduction by p53 class mediator resulting in cell cycle arrest+++GO:0007599///hemostasis+++GO:0007611///learning or memory+++GO:0007626///locomotory behavior+++GO:0008298///intracellular mRNA localization+++GO:0010609///mRNA …
ENSG00000089818	NECAP1	mRNA	14.07	15.49	13.81	10.59	10.97	9.84	-0.381091	0.00123204	0.020244	GO:0006897///endocytosis+++GO:0015031///protein transport+++GO:0016192///vesicle-mediated transport+++GO:0061024///membrane organization
ENSG00000036549	ZZZ3	mRNA	22.35	21.8	22.43	16.23	18.34	17.21	-0.280607	5.08661e-05	0.00156341	GO:0006357///regulation of transcription by RNA polymerase II
ENSG00000126822	PLEKHG3	mRNA	42.41	49.85	48.06	55.71	52.21	56.1	0.338871	6.37643e-10	8.12761e-08
ENSG00000039560	RAI14	mRNA	52.3	59.41	60.18	41.56	41.56	42.6	-0.363095	9.76901e-11	1.48549e-08	GO:0007283///spermatogenesis+++GO:0030154///cell differentiation
ENSG00000144452	ABCA12	mRNA	15.13	17.31	17.2	20.63	16.38	18.52	0.269631	0.000451355	0.00914047	GO:0006869///lipid transport+++GO:0010875///positive regulation of cholesterol efflux+++GO:0019725///cellular homeostasis+++GO:0030216///keratinocyte differentiation+++GO:0031424///keratinization+++GO:0032940///secretion by cell+++GO:0033700///phospholipid efflux+++GO:0035627///ceramide transport+++GO:0043129///surfactant homeostasis+++GO:0045055///regulated exocytosis+++GO:0048286///lung alveolu…
ENSG00000143155	TIPRL	mRNA	33.39	33.55	37.82	27.73	33.75	29.03	-0.272557	0.000396379	0.00821917	GO:0000077///DNA damage checkpoint+++GO:0007165///signal transduction+++GO:0031929///TOR signaling+++GO:0032515///negative regulation of phosphoprotein phosphatase activity+++GO:0043666///regulation of phosphoprotein phosphatase activity
ENSG00000179348	GATA2	mRNA	6.56	6.77	7.89	5.23	4.96	4.66	-0.428846	0.00287639	0.038474	GO:0000122///negative regulation of transcription by RNA polymerase II+++GO:0001655///urogenital system development+++GO:0001709///cell fate determination+++GO:0001764///neuron migration+++GO:0001892///embryonic placenta development+++GO:0006351///transcription, DNA-templated+++GO:0006355///regulation of transcription, DNA-templated+++GO:0006909///phagocytosis+++GO:0007204///positive regulation o…
ENSG00000112029	FBXO5	mRNA	54.68	58.73	55.99	43.98	37.87	45.02	-0.331067	2.82714e-05	0.000951622	GO:0000083///regulation of transcription involved in G1/S transition of mitotic cell cycle+++GO:0001556///oocyte maturation+++GO:0006275///regulation of DNA replication+++GO:0007049///cell cycle+++GO:0007057///spindle assembly involved in female meiosis I+++GO:0007088///regulation of mitotic nuclear division+++GO:0007346///regulation of mitotic cell cycle+++GO:0008284///positive regulation of cel…
ENSG00000177628	GBA	mRNA	68.11	78.46	79.36	58.31	52.17	53.61	-0.377759	5.12121e-08	3.99893e-06	GO:0006665///sphingolipid metabolic process+++GO:0006680///glucosylceramide catabolic process+++GO:0006687///glycosphingolipid metabolic process+++GO:0006914///autophagy+++GO:0007005///mitochondrion organization+++GO:0007040///lysosome organization+++GO:0008203///cholesterol metabolic process+++GO:0009267///cellular response to starvation+++GO:0009268///response to pH+++GO:0016241///regulation of…
ENSG00000187210	GCNT1	mRNA	4.93	5.32	5.36	3.69	3.31	3.81	-0.440234	0.000757413	0.0138208	GO:0006486///protein glycosylation+++GO:0009101///glycoprotein biosynthetic process+++GO:0016266///O-glycan processing+++GO:0032868///response to insulin+++GO:0048729///tissue morphogenesis+++GO:0050901///leukocyte tethering or rolling+++GO:0060352///cell adhesion molecule production+++GO:0060993///kidney morphogenesis
ENSG00000136695	IL36RN	mRNA	10.47	9.07	8.97	13.2	13.06	11.36	0.48964	0.000141929	0.00356571	GO:0001960///negative regulation of cytokine-mediated signaling pathway+++GO:0002376///immune system process+++GO:0002437///inflammatory response to antigenic stimulus+++GO:0006954///inflammatory response+++GO:0006955///immune response+++GO:0007165///signal transduction+++GO:0019221///cytokine-mediated signaling pathway+++GO:0019732///antifungal humoral response+++GO:0032700///negative regulation…
ENSG00000136108	CKAP2	mRNA	51.1	58.45	54.16	45.85	38.5	41.76	-0.317667	5.17116e-06	0.000228249	GO:0000281///mitotic cytokinesis+++GO:0006915///apoptotic process+++GO:0007026///negative regulation of microtubule depolymerization+++GO:0007049///cell cycle+++GO:0045944///positive regulation of transcription by RNA polymerase II
ENSG00000188910	GJB3	mRNA	175.37	167.29	175.02	208.66	209.04	212.41	0.367978	3.59414e-13	8.65339e-11	GO:0001701///in utero embryonic development+++GO:0001890///placenta development+++GO:0007154///cell communication+++GO:0007267///cell-cell signaling+++GO:0007283///spermatogenesis+++GO:0043588///skin development+++GO:0055085///transmembrane transport+++GO:0071300///cellular response to retinoic acid
ENSG00000070190	DAPP1	mRNA	61.72	54.98	54.92	66.03	68.58	72.29	0.321146	1.25351e-07	9.05398e-06	GO:0006470///protein dephosphorylation+++GO:0007165///signal transduction
ENSG00000124466	LYPD3	mRNA	38.35	38.78	35.52	51.37	49.14	48.96	0.490708	1.7635e-08	1.53619e-06	GO:0007160///cell-matrix adhesion
ENSG00000189280	GJB5	mRNA	79.71	76.18	81.45	99.8	83.68	94.56	0.312536	8.78969e-05	0.00237985	GO:0007154///cell communication+++GO:0007267///cell-cell signaling+++GO:0008544///epidermis development+++GO:0055085///transmembrane transport+++GO:0060707///trophoblast giant cell differentiation+++GO:0060708///spongiotrophoblast differentiation+++GO:0060713///labyrinthine layer morphogenesis+++GO:1905867///epididymis development
ENSG00000116337	AMPD2	mRNA	13.47	13.71	13.31	9.71	10.73	10	-0.321846	0.00152395	0.0239185	GO:0006188///IMP biosynthetic process+++GO:0009117///nucleotide metabolic process+++GO:0009168///purine ribonucleoside monophosphate biosynthetic process+++GO:0032264///IMP salvage+++GO:0043101///purine-containing compound salvage+++GO:0046033///AMP metabolic process+++GO:0052652///cyclic purine nucleotide metabolic process+++GO:0097009///energy homeostasis
ENSG00000123908	AGO2	mRNA	14.14	15.17	15.37	16.85	17.33	16.62	0.267755	3.47327e-07	2.23825e-05	GO:0006355///regulation of transcription, DNA-templated+++GO:0006412///translation+++GO:0006413///translational initiation+++GO:0006417///regulation of translation+++GO:0007223///Wnt signaling pathway, calcium modulating pathway+++GO:0009791///post-embryonic development+++GO:0010501///RNA secondary structure unwinding+++GO:0010586///miRNA metabolic process+++GO:0010628///positive regulation of ge…
ENSG00000133805	AMPD3	mRNA	15.88	16	14.95	23.43	19.4	19.11	0.48523	9.6557e-08	7.09244e-06	GO:0006188///IMP biosynthetic process+++GO:0006196///AMP catabolic process+++GO:0009117///nucleotide metabolic process+++GO:0009168///purine ribonucleoside monophosphate biosynthetic process+++GO:0032264///IMP salvage+++GO:0034101///erythrocyte homeostasis+++GO:0043101///purine-containing compound salvage+++GO:0043312///neutrophil degranulation+++GO:0046031///ADP metabolic process+++GO:0046033///…
ENSG00000120742	SERP1	mRNA	107.42	104.73	102.52	75.47	83.09	78.55	-0.323775	2.79251e-08	2.33523e-06	GO:0001501///skeletal system development+++GO:0006006///glucose metabolic process+++GO:0006464///cellular protein modification process+++GO:0006486///protein glycosylation+++GO:0007009///plasma membrane organization+++GO:0009791///post-embryonic development+++GO:0010259///multicellular organism aging+++GO:0015031///protein transport+++GO:0030968///endoplasmic reticulum unfolded protein response++…
ENSG00000175324	LSM1	mRNA	82.57	79.02	78.35	62.43	60.48	62.31	-0.294059	0.00239224	0.033633	GO:0000290///deadenylation-dependent decapping of nuclear-transcribed mRNA+++GO:0000375///RNA splicing, via transesterification reactions+++GO:0000956///nuclear-transcribed mRNA catabolic process+++GO:0006397///mRNA processing+++GO:0008380///RNA splicing+++GO:0016070///RNA metabolic process+++GO:0019827///stem cell population maintenance+++GO:0043928///exonucleolytic nuclear-transcribed mRNA cata…
ENSG00000172602	RND1	mRNA	68.86	73.01	64.87	92.61	96.1	100.35	0.567154	2.51138e-15	8.70696e-13	GO:0007015///actin filament organization+++GO:0007162///negative regulation of cell adhesion+++GO:0007163///establishment or maintenance of cell polarity+++GO:0007264///small GTPase mediated signal transduction+++GO:0007266///Rho protein signal transduction+++GO:0008360///regulation of cell shape+++GO:0016322///neuron remodeling+++GO:0030334///regulation of cell migration+++GO:0030950///establish…
ENSG00000173905	GOLIM4	mRNA	13.66	15.3	13.75	10.91	11.44	10.16	-0.330701	0.000500865	0.00997987
ENSG00000038274	MAT2B	mRNA	50.12	56.58	55.53	41.75	45.38	39.3	-0.272749	0.000478172	0.0096098	GO:0006556///S-adenosylmethionine biosynthetic process+++GO:0006730///one-carbon metabolic process+++GO:0032259///methylation+++GO:0050790///regulation of catalytic activity
ENSG00000156052	GNAQ	mRNA	22.4	20.87	22.58	14.96	16.27	14.65	-0.433549	3.74374e-09	3.88609e-07	GO:0001508///action potential+++GO:0006469///negative regulation of protein kinase activity+++GO:0007165///signal transduction+++GO:0007186///G protein-coupled receptor signaling pathway+++GO:0007188///adenylate cyclase-modulating G protein-coupled receptor signaling pathway+++GO:0007189///adenylate cyclase-activating G protein-coupled receptor signaling pathway+++GO:0007202///activation of phosp…
ENSG00000175793	SFN	mRNA	2434.07	2268.01	2347.48	2732.52	2865.44	2772.49	0.329666	1.79217e-12	3.93257e-10	GO:0000079///regulation of cyclin-dependent protein serine/threonine kinase activity+++GO:0001836///release of cytochrome c from mitochondria+++GO:0003334///keratinocyte development+++GO:0006469///negative regulation of protein kinase activity+++GO:0006977///DNA damage response, signal transduction by p53 class mediator resulting in cell cycle arrest+++GO:0007165///signal transduction+++GO:000863…
ENSG00000139645	ANKRD52	mRNA	32.67	36.96	40.62	43.28	40.81	40.52	0.270602	3.83093e-06	0.00017852	GO:0000122///negative regulation of transcription by RNA polymerase II+++GO:0035914///skeletal muscle cell differentiation+++GO:2000678///negative regulation of transcription regulatory region DNA binding
ENSG00000151233	GXYLT1	mRNA	6.92	7.76	6.71	5.5	5.42	5.32	-0.30632	0.00191401	0.0283584	GO:0016266///O-glycan processing
ENSG00000198824	CHAMP1	mRNA	19.2	22.8	23.37	17.26	16.82	16.13	-0.291294	0.000663913	0.0125097	GO:0001934///positive regulation of protein phosphorylation+++GO:0002227///innate immune response in mucosa+++GO:0002544///chronic inflammatory response+++GO:0006952///defense response+++GO:0008284///positive regulation of cell proliferation+++GO:0019730///antimicrobial humoral response+++GO:0031134///sister chromatid biorientation+++GO:0034501///protein localization to kinetochore+++GO:0035372//…
ENSG00000100580	TMED8	mRNA	13.54	14.37	14.63	10.06	11.58	10.77	-0.30479	4.68307e-05	0.00145226
ENSG00000180011	ZADH2	mRNA	3.7	4.32	4.6	2.28	3.05	2.94	-0.50926	0.000416498	0.00860547	GO:0006693///prostaglandin metabolic process+++GO:0008150///biological_process+++GO:0045599///negative regulation of fat cell differentiation+++GO:0055114///oxidation-reduction process
ENSG00000180921	FAM83H	mRNA	51.2	58.06	58.65	41.85	39.81	41.26	-0.362222	3.89783e-11	6.56008e-09	GO:0007165///signal transduction+++GO:0030335///positive regulation of cell migration+++GO:0031214///biomineral tissue development+++GO:0044380///protein localization to cytoskeleton+++GO:0045104///intermediate filament cytoskeleton organization
ENSG00000126262	FFAR2	mRNA	5.65	5.55	6.61	7.57	10.51	7.42	0.586853	0.00117488	0.0194896	GO:0002232///leukocyte chemotaxis involved in inflammatory response+++GO:0002376///immune system process+++GO:0002385///mucosal immune response+++GO:0002673///regulation of acute inflammatory response+++GO:0002720///positive regulation of cytokine production involved in immune response+++GO:0002752///cell surface pattern recognition receptor signaling pathway+++GO:0002879///positive regulation of…
ENSG00000213186	TRIM59	mRNA	8.58	10.82	9.51	7.39	6.91	6.81	-0.365082	0.00238866	0.0336099	GO:0043124///negative regulation of I-kappaB kinase/NF-kappaB signaling+++GO:0045087///innate immune response
ENSG00000099875	MKNK2	mRNA	41.28	39.8	39.13	44.18	42.6	43.7	0.303536	3.48073e-06	0.00016441	GO:0006417///regulation of translation+++GO:0006468///protein phosphorylation+++GO:0006915///apoptotic process+++GO:0007166///cell surface receptor signaling pathway+++GO:0016310///phosphorylation+++GO:0018105///peptidyl-serine phosphorylation+++GO:0030097///hemopoiesis+++GO:0035556///intracellular signal transduction+++GO:0046777///protein autophosphorylation+++GO:0071243///cellular response to …
ENSG00000132522	GPS2	mRNA	81.28	80.8	86.26	103.04	88.48	94.3	0.285116	0.000367369	0.0077192	GO:0000122///negative regulation of transcription by RNA polymerase II+++GO:0000188///inactivation of MAPK activity+++GO:0007254///JNK cascade+++GO:0010804///negative regulation of tumor necrosis factor-mediated signaling pathway+++GO:0010875///positive regulation of cholesterol efflux+++GO:0016032///viral process+++GO:0019216///regulation of lipid metabolic process+++GO:0030183///B cell differen…
ENSG00000141738	GRB7	mRNA	21.52	21.51	21.07	31.38	24.33	27.33	0.449827	2.76508e-05	0.000936184	GO:0007165///signal transduction+++GO:0007173///epidermal growth factor receptor signaling pathway+++GO:0007411///axon guidance+++GO:0008286///insulin receptor signaling pathway+++GO:0009967///positive regulation of signal transduction+++GO:0017148///negative regulation of translation+++GO:0030335///positive regulation of cell migration+++GO:0034063///stress granule assembly+++GO:0038128///ERBB2 …
ENSG00000104979	C19orf53	mRNA	144.37	132.98	140.76	162.99	158.93	158.88	0.280854	0.000130968	0.00333381
ENSG00000113580	NR3C1	mRNA	20.69	24.77	25.66	18.06	18.74	16.94	-0.308458	2.38699e-05	0.000819376	GO:0000122///negative regulation of transcription by RNA polymerase II+++GO:0006325///chromatin organization+++GO:0006351///transcription, DNA-templated+++GO:0006355///regulation of transcription, DNA-templated+++GO:0006366///transcription by RNA polymerase II+++GO:0006367///transcription initiation from RNA polymerase II promoter+++GO:0006915///apoptotic process+++GO:0007049///cell cycle+++GO:00…
ENSG00000054148	PHPT1	mRNA	181.95	183.56	160.36	211.47	198.49	228.45	0.350869	0.000175818	0.0041923	GO:0006470///protein dephosphorylation+++GO:0035774///positive regulation of insulin secretion involved in cellular response to glucose stimulus+++GO:0035971///peptidyl-histidine dephosphorylation+++GO:0050860///negative regulation of T cell receptor signaling pathway+++GO:0051350///negative regulation of lyase activity+++GO:2000147///positive regulation of cell motility+++GO:2000249///regulation…
ENSG00000077152	UBE2T	mRNA	144.51	150.93	152.23	111.95	117.25	104.81	-0.342219	9.331e-06	0.000374428	GO:0000209///protein polyubiquitination+++GO:0006281///DNA repair+++GO:0006513///protein monoubiquitination+++GO:0006974///cellular response to DNA damage stimulus+++GO:0016567///protein ubiquitination+++GO:0035519///protein K29-linked ubiquitination+++GO:0036297///interstrand cross-link repair+++GO:0044314///protein K27-linked ubiquitination+++GO:0051865///protein autoubiquitination+++GO:0070534…
ENSG00000070761	CFAP20	mRNA	77.96	72.68	71.78	55.85	57.77	61.45	-0.263779	0.00224327	0.0320585	GO:0007275///multicellular organism development+++GO:0018095///protein polyglutamylation+++GO:0060271///cilium assembly+++GO:0060296///regulation of cilium beat frequency involved in ciliary motility+++GO:2000147///positive regulation of cell motility+++GO:2000253///positive regulation of feeding behavior
ENSG00000120217	CD274	mRNA	7.26	8.75	7.83	11.36	11.33	9.74	0.476768	8.38664e-05	0.00229672	GO:0002250///adaptive immune response+++GO:0002376///immune system process+++GO:0002845///positive regulation of tolerance induction to tumor cell+++GO:0006955///immune response+++GO:0007165///signal transduction+++GO:0007166///cell surface receptor signaling pathway+++GO:0030335///positive regulation of cell migration+++GO:0031295///T cell costimulation+++GO:0032689///negative regulation of inte…
ENSG00000163739	CXCL1	mRNA	527.18	521.86	622.55	379.5	337.75	332.35	-0.587893	1.21767e-19	6.39645e-17	GO:0006935///chemotaxis+++GO:0006952///defense response+++GO:0006954///inflammatory response+++GO:0006955///immune response+++GO:0007165///signal transduction+++GO:0007186///G protein-coupled receptor signaling pathway+++GO:0007399///nervous system development+++GO:0008285///negative regulation of cell proliferation+++GO:0019221///cytokine-mediated signaling pathway+++GO:0030036///actin cytoskele…
ENSG00000165417	GTF2A1	mRNA	14.72	15.1	15.4	11.75	10.29	10.72	-0.379454	1.39285e-06	7.54532e-05	GO:0006366///transcription by RNA polymerase II+++GO:0006367///transcription initiation from RNA polymerase II promoter+++GO:0042795///snRNA transcription by RNA polymerase II+++GO:1903508///positive regulation of nucleic acid-templated transcription
ENSG00000188342	GTF2F2	mRNA	49.79	49.59	46.43	38.5	35.7	37.5	-0.292951	0.000232362	0.00529303	GO:0000398///mRNA splicing, via spliceosome+++GO:0006366///transcription by RNA polymerase II+++GO:0006367///transcription initiation from RNA polymerase II promoter+++GO:0006368///transcription elongation from RNA polymerase II promoter+++GO:0006370///7-methylguanosine mRNA capping+++GO:0008543///fibroblast growth factor receptor signaling pathway+++GO:0016070///RNA metabolic process+++GO:003250…
ENSG00000111358	GTF2H3	mRNA	45.16	51.12	51.09	37.07	34.73	36.8	-0.350559	2.39405e-07	1.62113e-05	GO:0000717///nucleotide-excision repair, DNA duplex unwinding+++GO:0006281///DNA repair+++GO:0006283///transcription-coupled nucleotide-excision repair+++GO:0006289///nucleotide-excision repair+++GO:0006293///nucleotide-excision repair, preincision complex stabilization+++GO:0006294///nucleotide-excision repair, preincision complex assembly+++GO:0006295///nucleotide-excision repair, DNA incision,…
ENSG00000184076	UQCR10	mRNA	99.21	81.37	86.81	96.55	111.13	105.38	0.303478	0.00175382	0.0266221	GO:0006122///mitochondrial electron transport, ubiquinol to cytochrome c+++GO:0009060///aerobic respiration+++GO:0034551///mitochondrial respiratory chain complex III assembly+++GO:0055114///oxidation-reduction process
ENSG00000115216	NRBP1	mRNA	130.2	133.15	133.1	158.46	159.73	152.26	0.335507	2.10441e-11	3.92257e-09	GO:0006367///transcription initiation from RNA polymerase II promoter+++GO:0006468///protein phosphorylation+++GO:0006888///ER to Golgi vesicle-mediated transport+++GO:0035556///intracellular signal transduction
ENSG00000197465	GYPE	mRNA	6.1	5.94	5.29	3.83	3.55	2.99	-0.657829	1.644e-05	0.000612019	GO:0008150///biological_process+++GO:0016032///viral process+++GO:0046718///viral entry into host cell+++GO:0050900///leukocyte migration
ENSG00000283154	SCHIP1	mRNA	15.38	10.17	9.71	8.78	7.95	4.33	-0.571794	0.00377627	0.0469933
ENSG00000173156	RHOD	mRNA	97.17	91.85	80.85	103.54	102.68	106	0.286465	0.000876715	0.0156196	GO:0006605///protein targeting+++GO:0007015///actin filament organization+++GO:0007163///establishment or maintenance of cell polarity+++GO:0007264///small GTPase mediated signal transduction+++GO:0007266///Rho protein signal transduction+++GO:0008360///regulation of cell shape+++GO:0016477///cell migration+++GO:0030032///lamellipodium assembly+++GO:0030334///regulation of cell migration+++GO:003…
ENSG00000197930	ERO1A	mRNA	178.32	186.9	191.66	138.97	138.3	135.72	-0.34374	4.58453e-18	2.27065e-15	GO:0006457///protein folding+++GO:0006464///cellular protein modification process+++GO:0006915///apoptotic process+++GO:0009266///response to temperature stimulus+++GO:0010260///animal organ senescence+++GO:0018401///peptidyl-proline hydroxylation to 4-hydroxy-L-proline+++GO:0022417///protein maturation by protein folding+++GO:0030198///extracellular matrix organization+++GO:0030968///endoplasmic…
ENSG00000135046	ANXA1	mRNA	1769.16	1505.52	1494.95	1827.46	1971.34	1870.08	0.329814	0.00276087	0.0374782	GO:0001780///neutrophil homeostasis+++GO:0002250///adaptive immune response+++GO:0002376///immune system process+++GO:0002548///monocyte chemotaxis+++GO:0002685///regulation of leukocyte migration+++GO:0006909///phagocytosis+++GO:0006954///inflammatory response+++GO:0007165///signal transduction+++GO:0007166///cell surface receptor signaling pathway+++GO:0007186///G protein-coupled receptor signa…
ENSG00000206172	HBA1	mRNA	0	0	0	6.37	4.18	5.19	6.37938	1.06189e-06	6.09533e-05	GO:0006898///receptor-mediated endocytosis+++GO:0010942///positive regulation of cell death+++GO:0015671///oxygen transport+++GO:0015701///bicarbonate transport+++GO:0042542///response to hydrogen peroxide+++GO:0042744///hydrogen peroxide catabolic process+++GO:0098869///cellular oxidant detoxification
ENSG00000188536	HBA2	mRNA	3.14	2.55	3.35	0	0	0	-5.47279	9.57231e-05	0.00256867	GO:0006898///receptor-mediated endocytosis+++GO:0010942///positive regulation of cell death+++GO:0015671///oxygen transport+++GO:0015701///bicarbonate transport+++GO:0042542///response to hydrogen peroxide+++GO:0042744///hydrogen peroxide catabolic process+++GO:0098869///cellular oxidant detoxification
ENSG00000257524	ST6GALNAC6	mRNA	23.17	23.93	27.21	29.75	26.98	28.39	0.277634	0.00224254	0.0320585	GO:0001574///ganglioside biosynthetic process+++GO:0006486///protein glycosylation+++GO:0006677///glycosylceramide metabolic process+++GO:0006687///glycosphingolipid metabolic process+++GO:0009100///glycoprotein metabolic process+++GO:0009311///oligosaccharide metabolic process+++GO:0009312///oligosaccharide biosynthetic process+++GO:0009988///cell-cell recognition+++GO:0097503///sialylation
ENSG00000157168	NRG1	mRNA	20.17	26.7	26.88	17.24	16.82	18.17	-0.563239	2.51461e-07	1.67657e-05	GO:0000165///MAPK cascade+++GO:0000187///activation of MAPK activity+++GO:0000902///cell morphogenesis+++GO:0001525///angiogenesis+++GO:0002576///platelet degranulation+++GO:0002839///positive regulation of immune response to tumor cell+++GO:0003161///cardiac conduction system development+++GO:0003222///ventricular trabecula myocardium morphogenesis+++GO:0006935///chemotaxis+++GO:0007154///cell c…
ENSG00000103966	EHD4	mRNA	21.55	23.93	23.32	13.37	13.01	13.24	-0.70917	9.42701e-26	8.60091e-23	GO:0006897///endocytosis+++GO:0006907///pinocytosis+++GO:0016197///endosomal transport+++GO:0030100///regulation of endocytosis+++GO:0032456///endocytic recycling+++GO:0050731///positive regulation of peptidyl-tyrosine phosphorylation+++GO:0051260///protein homooligomerization+++GO:0060271///cilium assembly+++GO:0071363///cellular response to growth factor stimulus+++GO:0072659///protein localiza…
ENSG00000177374	HIC1	mRNA	3.17	4.11	3.03	4.79	5.12	4.97	0.481952	0.0016246	0.0250823	GO:0000122///negative regulation of transcription by RNA polymerase II+++GO:0006355///regulation of transcription, DNA-templated+++GO:0006974///cellular response to DNA damage stimulus+++GO:0007275///multicellular organism development+++GO:0008630///intrinsic apoptotic signaling pathway in response to DNA damage+++GO:0016055///Wnt signaling pathway+++GO:0030178///negative regulation of Wnt signal…
ENSG00000010818	HIVEP2	mRNA	23.48	29.06	28.36	32.1	28.91	31.43	0.281427	1.52695e-05	0.000573913
ENSG00000122359	ANXA11	mRNA	104.91	100.34	103.81	116.08	121.04	112.26	0.269821	1.45145e-06	7.76568e-05	GO:0006909///phagocytosis+++GO:0007049///cell cycle+++GO:0032506///cytokinetic process+++GO:0051301///cell division+++GO:0051592///response to calcium ion
ENSG00000100292	HMOX1	mRNA	40.55	41.69	42.93	77.1	63.02	68.06	0.817557	1.60467e-20	9.93463e-18	GO:0001525///angiogenesis+++GO:0001666///response to hypoxia+++GO:0001935///endothelial cell proliferation+++GO:0002246///wound healing involved in inflammatory response+++GO:0002686///negative regulation of leukocyte migration+++GO:0006788///heme oxidation+++GO:0006879///cellular iron ion homeostasis+++GO:0006915///apoptotic process+++GO:0006979///response to oxidative stress+++GO:0007264///smal…
ENSG00000180818	HOXC10	mRNA	7.38	7.37	7.69	3.78	4.08	3.41	-0.909468	5.95226e-06	0.00025352	GO:0001501///skeletal system development+++GO:0006355///regulation of transcription, DNA-templated+++GO:0007275///multicellular organism development+++GO:0008284///positive regulation of cell proliferation+++GO:0009952///anterior/posterior pattern specification+++GO:0009954///proximal/distal pattern formation+++GO:0021520///spinal cord motor neuron cell fate specification+++GO:0030326///embryonic…
ENSG00000089685	BIRC5	mRNA	64.87	78.35	71.35	54.09	51.17	55.7	-0.326535	2.41678e-06	0.000120735	GO:0000086///G2/M transition of mitotic cell cycle+++GO:0000226///microtubule cytoskeleton organization+++GO:0000278///mitotic cell cycle+++GO:0000281///mitotic cytokinesis+++GO:0006468///protein phosphorylation+++GO:0006915///apoptotic process+++GO:0007049///cell cycle+++GO:0007059///chromosome segregation+++GO:0007094///mitotic spindle assembly checkpoint+++GO:0007346///regulation of mitotic ce…
ENSG00000182782	HCAR2	mRNA	17.61	16.21	15.64	30.77	26.36	29.37	0.891851	1.72519e-16	7.47653e-14	GO:0001781///neutrophil apoptotic process+++GO:0006915///apoptotic process+++GO:0007165///signal transduction+++GO:0007186///G protein-coupled receptor signaling pathway+++GO:0033031///positive regulation of neutrophil apoptotic process+++GO:0050995///negative regulation of lipid catabolic process+++GO:0070165///positive regulation of adiponectin secretion
ENSG00000087995	METTL2A	mRNA	16.82	17	16.98	12.49	12.76	12.01	-0.341815	0.00235434	0.0332349	GO:0030488///tRNA methylation+++GO:0032259///methylation
ENSG00000183876	ARSI	mRNA	29.89	32.44	34.54	24.24	22.85	24.2	-0.355347	4.75009e-06	0.0002134
ENSG00000165949	IFI27	mRNA	437.44	491.06	432.56	565.44	459.18	562.02	0.295561	0.00021316	0.00489869	GO:0000122///negative regulation of transcription by RNA polymerase II+++GO:0002376///immune system process+++GO:0006915///apoptotic process+++GO:0016032///viral process+++GO:0043161///proteasome-mediated ubiquitin-dependent protein catabolic process+++GO:0044827///modulation by host of viral genome replication+++GO:0045087///innate immune response+++GO:0046825///regulation of protein export from…
ENSG00000137142	IGFBPL1	mRNA	8.27	10.77	11.67	6.44	5.17	6.51	-0.671548	1.46453e-06	7.81157e-05	GO:0001558///regulation of cell growth+++GO:0071228///cellular response to tumor cell
ENSG00000139211	AMIGO2	mRNA	27.97	33.02	31.09	21.96	23.31	21.52	-0.382797	1.5554e-06	8.1937e-05	GO:0007155///cell adhesion+++GO:0007156///homophilic cell adhesion via plasma membrane adhesion molecules+++GO:0007157///heterophilic cell-cell adhesion via plasma membrane cell adhesion molecules+++GO:0007420///brain development+++GO:0043066///negative regulation of apoptotic process+++GO:0043069///negative regulation of programmed cell death+++GO:0051965///positive regulation of synapse assembly
ENSG00000146674	IGFBP3	mRNA	485.8	489.3	527.61	374.66	411.44	384.18	-0.275035	5.81889e-09	5.83067e-07	GO:0001558///regulation of cell growth+++GO:0001649///osteoblast differentiation+++GO:0001933///negative regulation of protein phosphorylation+++GO:0006468///protein phosphorylation+++GO:0006915///apoptotic process+++GO:0008285///negative regulation of cell proliferation+++GO:0009968///negative regulation of signal transduction+++GO:0010906///regulation of glucose metabolic process+++GO:0014912//…
ENSG00000115461	IGFBP5	mRNA	7.4	8.47	7.08	5.08	5.06	5.84	-0.434634	8.79216e-05	0.00237985	GO:0001558///regulation of cell growth+++GO:0001649///osteoblast differentiation+++GO:0007165///signal transduction+++GO:0007565///female pregnancy+++GO:0007568///aging+++GO:0014912///negative regulation of smooth muscle cell migration+++GO:0017148///negative regulation of translation+++GO:0030336///negative regulation of cell migration+++GO:0031069///hair follicle morphogenesis+++GO:0035556///in…
ENSG00000167779	IGFBP6	mRNA	288.91	273.95	258.23	342.6	324.95	365.89	0.410985	9.59787e-10	1.17168e-07	GO:0007165///signal transduction+++GO:0008285///negative regulation of cell proliferation+++GO:0043567///regulation of insulin-like growth factor receptor signaling pathway+++GO:0044267///cellular protein metabolic process+++GO:0090090///negative regulation of canonical Wnt signaling pathway
ENSG00000142871	CCN1	mRNA	165.62	196.37	194.44	102.47	79.86	92.09	-0.933098	5.01301e-36	9.65562e-33	GO:0001649///osteoblast differentiation+++GO:0001934///positive regulation of protein phosphorylation+++GO:0002041///intussusceptive angiogenesis+++GO:0003181///atrioventricular valve morphogenesis+++GO:0003278///apoptotic process involved in heart morphogenesis+++GO:0003281///ventricular septum development+++GO:0006935///chemotaxis+++GO:0007155///cell adhesion+++GO:0007165///signal transduction+…
ENSG00000168214	RBPJ	mRNA	12.17	15.29	12.93	9.88	9.59	10.69	-0.371473	5.28896e-05	0.00161132	GO:0000122///negative regulation of transcription by RNA polymerase II+++GO:0001525///angiogenesis+++GO:0001756///somitogenesis+++GO:0001837///epithelial to mesenchymal transition+++GO:0001974///blood vessel remodeling+++GO:0002437///inflammatory response to antigenic stimulus+++GO:0003139///secondary heart field specification+++GO:0003151///outflow tract morphogenesis+++GO:0003157///endocardium …
ENSG00000203722	RAET1G	mRNA	74.48	72.84	67.13	95.86	79.33	88.94	0.375524	2.13472e-05	0.000756756	GO:0002376///immune system process+++GO:0002729///positive regulation of natural killer cell cytokine production+++GO:0006955///immune response+++GO:0016032///viral process+++GO:0042267///natural killer cell mediated cytotoxicity
ENSG00000136689	IL1RN	mRNA	515.9	474.3	509.97	624.72	647.46	606.61	0.406211	1.58922e-15	5.73941e-13	GO:0001960///negative regulation of cytokine-mediated signaling pathway+++GO:0002437///inflammatory response to antigenic stimulus+++GO:0006629///lipid metabolic process+++GO:0006953///acute-phase response+++GO:0006954///inflammatory response+++GO:0006955///immune response+++GO:0007165///signal transduction+++GO:0019221///cytokine-mediated signaling pathway+++GO:0030073///insulin secretion+++GO:0…
ENSG00000160712	IL6R	mRNA	12.64	14.27	13.12	24.76	21.55	24.3	0.905783	2.95909e-30	4.27465e-27	GO:0002384///hepatic immune response+++GO:0002446///neutrophil mediated immunity+++GO:0002548///monocyte chemotaxis+++GO:0002690///positive regulation of leukocyte chemotaxis+++GO:0006953///acute-phase response+++GO:0008284///positive regulation of cell proliferation+++GO:0010536///positive regulation of activation of Janus kinase activity+++GO:0019221///cytokine-mediated signaling pathway+++GO:0…
ENSG00000169429	CXCL8	mRNA	658.32	712.21	784.59	520.57	563.19	517.35	-0.343689	1.18518e-10	1.77113e-08	GO:0001525///angiogenesis+++GO:0002237///response to molecule of bacterial origin+++GO:0006935///chemotaxis+++GO:0006952///defense response+++GO:0006954///inflammatory response+++GO:0006955///immune response+++GO:0007050///cell cycle arrest+++GO:0007165///signal transduction+++GO:0007186///G protein-coupled receptor signaling pathway+++GO:0008285///negative regulation of cell proliferation+++GO:0…
ENSG00000123496	IL13RA2	mRNA	14.9	11.22	10.36	19.33	18.57	16.94	0.664415	8.16089e-05	0.00223843	GO:0002638///negative regulation of immunoglobulin production+++GO:0016064///immunoglobulin mediated immune response+++GO:0019221///cytokine-mediated signaling pathway+++GO:0043305///negative regulation of mast cell degranulation
ENSG00000177888	ZBTB41	mRNA	6.85	7.48	7.75	5.4	5.65	5.6	-0.32292	0.000364016	0.00765804
ENSG00000169245	CXCL10	mRNA	33.97	37.45	30.63	12.55	14.21	16.96	-1.14028	1.64864e-14	5.10344e-12	GO:0002690///positive regulation of leukocyte chemotaxis+++GO:0006935///chemotaxis+++GO:0006952///defense response+++GO:0006954///inflammatory response+++GO:0006955///immune response+++GO:0007165///signal transduction+++GO:0007166///cell surface receptor signaling pathway+++GO:0007186///G protein-coupled receptor signaling pathway+++GO:0007189///adenylate cyclase-activating G protein-coupled rece…
ENSG00000186480	INSIG1	mRNA	34.66	32.23	32.22	37.85	50.47	41.21	0.473176	3.46224e-07	2.23825e-05	GO:0006629///lipid metabolic process+++GO:0006641///triglyceride metabolic process+++GO:0006695///cholesterol biosynthetic process+++GO:0006991///response to sterol depletion+++GO:0008202///steroid metabolic process+++GO:0008203///cholesterol metabolic process+++GO:0010894///negative regulation of steroid biosynthetic process+++GO:0016126///sterol biosynthetic process+++GO:0032869///cellular resp…
ENSG00000172183	ISG20	mRNA	213.32	234.6	199.63	248.95	230.49	258.88	0.30976	7.76868e-07	4.59625e-05	GO:0000738///DNA catabolic process, exonucleolytic+++GO:0002376///immune system process+++GO:0006364///rRNA processing+++GO:0006401///RNA catabolic process+++GO:0009615///response to virus+++GO:0045071///negative regulation of viral genome replication+++GO:0045087///innate immune response+++GO:0051607///defense response to virus+++GO:0060337///type I interferon signaling pathway+++GO:0090305///nu…
ENSG00000171223	JUNB	mRNA	157.16	146.65	147.87	185.04	169.1	183.39	0.333868	3.1615e-08	2.60974e-06	GO:0000122///negative regulation of transcription by RNA polymerase II+++GO:0001570///vasculogenesis+++GO:0001649///osteoblast differentiation+++GO:0001829///trophectodermal cell differentiation+++GO:0006357///regulation of transcription by RNA polymerase II+++GO:0009314///response to radiation+++GO:0009612///response to mechanical stimulus+++GO:0010033///response to organic substance+++GO:001922…
ENSG00000109321	AREG	mRNA	44.17	44.08	46.16	35.34	31.46	34.26	-0.328743	0.00163476	0.0252123	GO:0000122///negative regulation of transcription by RNA polymerase II+++GO:0000165///MAPK cascade+++GO:0001701///in utero embryonic development+++GO:0003073///regulation of systemic arterial blood pressure+++GO:0003382///epithelial cell morphogenesis+++GO:0006351///transcription, DNA-templated+++GO:0006355///regulation of transcription, DNA-templated+++GO:0006357///regulation of transcription by…
ENSG00000189057	FAM111B	mRNA	23.01	23.58	26.37	19.27	18.66	17.42	-0.307865	0.000242882	0.00548224
ENSG00000140548	ZNF710	mRNA	22.26	21.41	23.68	26.5	25.77	26.41	0.301389	2.24653e-05	0.000782001
ENSG00000189001	SBSN	mRNA	30.54	23.99	32.2	32.06	39.73	36.45	0.430761	0.00155599	0.0243221	GO:0008150///biological_process
ENSG00000069020	MAST4	mRNA	37.02	36.9	38.19	51.74	45.41	50.09	0.492015	8.16404e-20	4.56528e-17	GO:0006468///protein phosphorylation+++GO:0007010///cytoskeleton organization+++GO:0016310///phosphorylation+++GO:0018105///peptidyl-serine phosphorylation+++GO:0035556///intracellular signal transduction
ENSG00000182324	KCNJ14	mRNA	3.25	3.27	3.31	3.97	4.4	4.67	0.4935	0.0030867	0.040475	GO:0006811///ion transport+++GO:0006813///potassium ion transport+++GO:0034765///regulation of ion transmembrane transport+++GO:0061337///cardiac conduction+++GO:1990573///potassium ion import across plasma membrane
ENSG00000157551	KCNJ15	mRNA	20.48	28.51	26.69	18.13	18.97	19.4	-0.29631	0.00271277	0.0369991	GO:0006811///ion transport+++GO:0006813///potassium ion transport+++GO:0034220///ion transmembrane transport+++GO:0034765///regulation of ion transmembrane transport+++GO:0071805///potassium ion transmembrane transport+++GO:1990573///potassium ion import across plasma membrane
ENSG00000170745	KCNS3	mRNA	14.57	17.82	14.7	11.47	11.88	10.95	-0.356486	0.00397581	0.0486728	GO:0006811///ion transport+++GO:0006813///potassium ion transport+++GO:0034765///regulation of ion transmembrane transport+++GO:0050796///regulation of insulin secretion+++GO:0051260///protein homooligomerization+++GO:0055085///transmembrane transport+++GO:0071805///potassium ion transmembrane transport
ENSG00000102753	KPNA3	mRNA	46.43	51.78	53.02	35.51	38.36	36.78	-0.365372	2.48424e-09	2.69152e-07	GO:0006606///protein import into nucleus+++GO:0006607///NLS-bearing protein import into nucleus+++GO:0015031///protein transport+++GO:0016032///viral process+++GO:0019054///modulation by virus of host process+++GO:0046718///viral entry into host cell+++GO:0065003///protein-containing complex assembly+++GO:0075732///viral penetration into host nucleus
ENSG00000240849	TMEM189	mRNA	50.64	52.47	54.01	63.88	57.04	58.04	0.269154	5.02405e-05	0.00154968	GO:0006629///lipid metabolic process+++GO:0006631///fatty acid metabolic process+++GO:0008611///ether lipid biosynthetic process+++GO:0055114///oxidation-reduction process
ENSG00000124208	TMEM189-UBE2V1	mRNA	28.72	28.24	28.08	36.92	32.28	35.39	0.383047	1.13946e-06	6.43407e-05	GO:0000187///activation of MAPK activity+++GO:0000209///protein polyubiquitination+++GO:0006282///regulation of DNA repair+++GO:0006301///postreplication repair+++GO:0006355///regulation of transcription, DNA-templated+++GO:0006631///fatty acid metabolic process+++GO:0007254///JNK cascade+++GO:0008611///ether lipid biosynthetic process+++GO:0030154///cell differentiation+++GO:0043123///positive r…
	RPSAP58	mRNA	12.41	12.97	15.67	9.55	8.37	8.7	-0.545893	0.0019128	0.0283584	GO:0006412///translation
ENSG00000286261	ZNF761	mRNA	42.61	43.9	40.37	31.74	35.87	32.42	-0.347972	1.03317e-06	5.97e-05	GO:0006355///regulation of transcription, DNA-templated
ENSG00000205426	KRT81	mRNA	41.26	36.73	36.99	44.74	45.22	43.6	0.298326	0.000517335	0.0102141	GO:0031424///keratinization+++GO:0070268///cornification
ENSG00000205639	MFSD2B	mRNA	2.21	2.36	2.83	1.37	1.32	1.01	-0.940013	0.00298477	0.0396401	GO:0006869///lipid transport+++GO:0008643///carbohydrate transport+++GO:0055085///transmembrane transport+++GO:0071702///organic substance transport
ENSG00000174428	GTF2IRD2B	mRNA	11.26	8.46	9.29	13.38	11.86	13.1	0.56299	0.000420124	0.00865975	GO:0014883///transition between fast and slow fiber
ENSG00000120437	ACAT2	mRNA	174.39	179.39	191.02	127.02	145.05	144.45	-0.302777	1.50705e-06	7.98921e-05	GO:0006629///lipid metabolic process+++GO:0006635///fatty acid beta-oxidation+++GO:0006695///cholesterol biosynthetic process
ENSG00000175220	ARHGAP1	mRNA	31.21	32.85	36.04	25.76	26.2	26.6	-0.268419	0.000233578	0.00531376	GO:0007165///signal transduction+++GO:0007264///small GTPase mediated signal transduction+++GO:0007266///Rho protein signal transduction+++GO:0009967///positive regulation of signal transduction+++GO:0016197///endosomal transport+++GO:0033572///transferrin transport+++GO:0043547///positive regulation of GTPase activity+++GO:0051056///regulation of small GTPase mediated signal transduction+++GO:20…
ENSG00000130164	LDLR	mRNA	51.99	55.26	58.7	66.1	68.66	69.69	0.388345	6.87857e-14	1.95475e-11	GO:0000050///urea cycle+++GO:0000415///negative regulation of histone H3-K36 methylation+++GO:0000821///regulation of arginine metabolic process+++GO:0006099///tricarboxylic acid cycle+++GO:0006106///fumarate metabolic process+++GO:0006108///malate metabolic process+++GO:0006281///DNA repair+++GO:0006629///lipid metabolic process+++GO:0006869///lipid transport+++GO:0006897///endocytosis+++GO:0006…
ENSG00000128342	LIF	mRNA	22.79	22.86	28.01	29.09	33.82	30.37	0.431521	3.58452e-07	2.30139e-05	GO:0001974///blood vessel remodeling+++GO:0006955///immune response+++GO:0007260///tyrosine phosphorylation of STAT protein+++GO:0007275///multicellular organism development+++GO:0007566///embryo implantation+++GO:0008284///positive regulation of cell proliferation+++GO:0008285///negative regulation of cell proliferation+++GO:0010628///positive regulation of gene expression+++GO:0019221///cytokin…
ENSG00000113368	LMNB1	mRNA	44.28	52.79	61.09	31.71	37.06	34.81	-0.509299	3.59432e-09	3.75346e-07	GO:0035722///interleukin-12-mediated signaling pathway
ENSG00000189410	SH2D5	mRNA	10.03	10.64	9.6	13.01	13.59	13.97	0.482139	2.11169e-06	0.000106724
ENSG00000213465	ARL2	mRNA	194.05	186.06	189.87	223.14	207.41	216.64	0.266061	4.42254e-05	0.00138384	GO:0007021///tubulin complex assembly+++GO:0007049///cell cycle+++GO:0007098///centrosome cycle+++GO:0010811///positive regulation of cell-substrate adhesion+++GO:0031113///regulation of microtubule polymerization+++GO:0031116///positive regulation of microtubule polymerization+++GO:0034260///negative regulation of GTPase activity+++GO:0050796///regulation of insulin secretion+++GO:0051457///main…
ENSG00000185467	KPNA7	mRNA	17.96	16.36	17.24	20.18	20.89	21.34	0.339879	0.00298644	0.0396401	GO:0001824///blastocyst development+++GO:0006606///protein import into nucleus+++GO:0006607///NLS-bearing protein import into nucleus+++GO:0010628///positive regulation of gene expression+++GO:0010629///negative regulation of gene expression+++GO:0015031///protein transport+++GO:0019054///modulation by virus of host process+++GO:1902466///positive regulation of histone H3-K27 trimethylation
ENSG00000177125	ZBTB34	mRNA	5.22	5.98	5.84	7.64	7.37	6.73	0.442757	1.31108e-05	0.000500609	GO:0000122///negative regulation of transcription by RNA polymerase II+++GO:0001817///regulation of cytokine production+++GO:0002682///regulation of immune system process+++GO:0006357///regulation of transcription by RNA polymerase II
ENSG00000180891	CUEDC1	mRNA	9.64	9.6	9.32	11.95	10.63	11.74	0.41231	0.000183766	0.00433413
ENSG00000184292	TACSTD2	mRNA	2027.45	1852.67	1854.13	2103.16	2386.76	2110.3	0.285434	1.37854e-06	7.4912e-05	GO:0007601///visual perception+++GO:0010633///negative regulation of epithelial cell migration+++GO:0050678///regulation of epithelial cell proliferation+++GO:0050896///response to stimulus+++GO:0051497///negative regulation of stress fiber assembly+++GO:0060675///ureteric bud morphogenesis+++GO:0090191///negative regulation of branching involved in ureteric bud morphogenesis+++GO:1900025///negat…
ENSG00000169908	TM4SF1	mRNA	173.67	173.42	181.66	205.89	214.91	184.42	0.280322	5.26562e-06	0.000230504	GO:0001825///blastocyst formation+++GO:0008150///biological_process
ENSG00000059728	MXD1	mRNA	53.57	51.13	51.28	74.71	78.91	74.23	0.631601	8.28144e-32	1.30508e-28	GO:0000122///negative regulation of transcription by RNA polymerase II
ENSG00000164109	MAD2L1	mRNA	29.78	33.85	32.81	22.45	24.63	23.98	-0.35278	8.10116e-08	6.05317e-06	GO:0000070///mitotic sister chromatid segregation+++GO:0000132///establishment of mitotic spindle orientation+++GO:0006511///ubiquitin-dependent protein catabolic process+++GO:0007049///cell cycle+++GO:0007093///mitotic cell cycle checkpoint+++GO:0007094///mitotic spindle assembly checkpoint+++GO:0031145///anaphase-promoting complex-dependent catabolic process+++GO:0042177///negative regulation o…
ENSG00000197063	MAFG	mRNA	39.13	40.19	38.22	42.73	45.67	45.32	0.275198	2.92324e-06	0.000141945	GO:0001701///in utero embryonic development+++GO:0006355///regulation of transcription, DNA-templated+++GO:0007596///blood coagulation+++GO:0010628///positive regulation of gene expression+++GO:0030534///adult behavior+++GO:0030641///regulation of cellular pH+++GO:0042127///regulation of cell proliferation+++GO:0045604///regulation of epidermal cell differentiation+++GO:0045944///positive regulat…
ENSG00000276085	CCL3L3	mRNA	33.44	43.25	37.06	46.4	50.93	62.24	0.569026	7.69011e-05	0.00215013	GO:0002548///monocyte chemotaxis+++GO:0006954///inflammatory response+++GO:0007186///G protein-coupled receptor signaling pathway+++GO:0008285///negative regulation of cell proliferation+++GO:0019221///cytokine-mediated signaling pathway+++GO:0030593///neutrophil chemotaxis+++GO:0043547///positive regulation of GTPase activity+++GO:0048245///eosinophil chemotaxis+++GO:0048247///lymphocyte chemota…
ENSG00000125952	MAX	mRNA	80.57	92.2	86.12	66.08	62.9	61.07	-0.382106	1.18423e-08	1.08617e-06	GO:0000082///G1/S transition of mitotic cell cycle+++GO:0000122///negative regulation of transcription by RNA polymerase II+++GO:0006355///regulation of transcription, DNA-templated+++GO:0006357///regulation of transcription by RNA polymerase II+++GO:0006366///transcription by RNA polymerase II+++GO:0009267///cellular response to starvation+++GO:0010243///response to organonitrogen compound+++GO:…
ENSG00000152601	MBNL1	mRNA	60.61	69.97	73.78	51.98	52.24	51.27	-0.303888	1.59896e-07	1.12218e-05	GO:0000381///regulation of alternative mRNA splicing, via spliceosome+++GO:0001701///in utero embryonic development+++GO:0006397///mRNA processing+++GO:0007399///nervous system development+++GO:0008380///RNA splicing+++GO:0030326///embryonic limb morphogenesis+++GO:0043484///regulation of RNA splicing+++GO:0045445///myoblast differentiation
ENSG00000065833	ME1	mRNA	105.23	103.61	109.13	81.43	85.14	89.57	-0.273404	1.34109e-07	9.60655e-06	GO:0005975///carbohydrate metabolic process+++GO:0006090///pyruvate metabolic process+++GO:0006108///malate metabolic process+++GO:0009165///nucleotide biosynthetic process+++GO:0009725///response to hormone+++GO:0009743///response to carbohydrate+++GO:0019216///regulation of lipid metabolic process+++GO:0022900///electron transport chain+++GO:1902031///regulation of NADP metabolic process
ENSG00000100060	MFNG	mRNA	10.63	9.68	10.7	11.28	17.86	14.25	0.568473	0.000285476	0.00629208	GO:0001825///blastocyst formation+++GO:0002315///marginal zone B cell differentiation+++GO:0007275///multicellular organism development+++GO:0007389///pattern specification process+++GO:0008593///regulation of Notch signaling pathway+++GO:0032092///positive regulation of protein binding+++GO:0036066///protein O-linked fucosylation+++GO:0045747///positive regulation of Notch signaling pathway
ENSG00000049130	KITLG	mRNA	27.4	33.18	30.64	21.97	22	22.07	-0.380387	2.46719e-08	2.10684e-06	GO:0000165///MAPK cascade+++GO:0001541///ovarian follicle development+++GO:0001755///neural crest cell migration+++GO:0002687///positive regulation of leukocyte migration+++GO:0002763///positive regulation of myeloid leukocyte differentiation+++GO:0007155///cell adhesion+++GO:0007165///signal transduction+++GO:0008284///positive regulation of cell proliferation+++GO:0008584///male gonad developme…
ENSG00000275023	MLLT6	mRNA	14.42	16.71	17.88	10.94	11.03	12.24	-0.429183	4.92105e-08	3.86002e-06	GO:0003014///renal system process+++GO:0006355///regulation of transcription, DNA-templated+++GO:0007588///excretion+++GO:0010765///positive regulation of sodium ion transport+++GO:0035811///negative regulation of urine volume+++GO:0035812///renal sodium excretion+++GO:0036359///renal potassium excretion+++GO:0045944///positive regulation of transcription by RNA polymerase II+++GO:2001161///negat…
ENSG00000137745	MMP13	mRNA	13.22	15.03	11.45	8.46	6.54	9.26	-0.626419	1.59679e-05	0.000596559	GO:0001958///endochondral ossification+++GO:0003417///growth plate cartilage development+++GO:0006508///proteolysis+++GO:0022617///extracellular matrix disassembly+++GO:0030198///extracellular matrix organization+++GO:0030282///bone mineralization+++GO:0030574///collagen catabolic process+++GO:0044267///cellular protein metabolic process+++GO:0051216///cartilage development+++GO:0060349///bone mo…
ENSG00000020426	MNAT1	mRNA	106.75	105.97	110.87	70.56	79.64	76.53	-0.465513	2.54208e-11	4.49662e-09	GO:0000079///regulation of cyclin-dependent protein serine/threonine kinase activity+++GO:0000082///G1/S transition of mitotic cell cycle+++GO:0000086///G2/M transition of mitotic cell cycle+++GO:0006281///DNA repair+++GO:0006283///transcription-coupled nucleotide-excision repair+++GO:0006289///nucleotide-excision repair+++GO:0006294///nucleotide-excision repair, preincision complex assembly+++GO…
ENSG00000204899	MZT1	mRNA	43.59	44.79	43.14	28.43	31.54	35.96	-0.369798	3.24341e-05	0.00106285	GO:0033566///gamma-tubulin complex localization+++GO:0051415///microtubule nucleation by interphase microtubule organizing center+++GO:0090307///mitotic spindle assembly
ENSG00000163132	MSX1	mRNA	32.68	30.32	29.32	38.81	37.23	34.77	0.345472	0.000187638	0.00441943	GO:0000122///negative regulation of transcription by RNA polymerase II+++GO:0000902///cell morphogenesis+++GO:0001701///in utero embryonic development+++GO:0001837///epithelial to mesenchymal transition+++GO:0003007///heart morphogenesis+++GO:0003198///epithelial to mesenchymal transition involved in endocardial cushion formation+++GO:0006355///regulation of transcription, DNA-templated+++GO:0007…
ENSG00000116984	MTR	mRNA	6.58	8.3	9.14	5.93	6.28	6.06	-0.299045	0.00204899	0.0299236	GO:0000096///sulfur amino acid metabolic process+++GO:0007399///nervous system development+++GO:0008652///cellular amino acid biosynthetic process+++GO:0009086///methionine biosynthetic process+++GO:0009235///cobalamin metabolic process+++GO:0031103///axon regeneration+++GO:0032259///methylation+++GO:0042558///pteridine-containing compound metabolic process+++GO:0044237///cellular metabolic proce…
ENSG00000118513	MYB	mRNA	2.73	3.34	3.66	1.83	2.31	1.55	-0.676716	0.00311163	0.0406763	GO:0000122///negative regulation of transcription by RNA polymerase II+++GO:0000278///mitotic cell cycle+++GO:0001666///response to hypoxia+++GO:0006338///chromatin remodeling+++GO:0006355///regulation of transcription, DNA-templated+++GO:0032967///positive regulation of collagen biosynthetic process+++GO:0043525///positive regulation of neuron apoptotic process+++GO:0045624///positive regulation…
ENSG00000065534	MYLK	mRNA	19.25	20.08	18.05	12.7	14.05	14.47	-0.390592	8.80003e-05	0.00237985	GO:0006468///protein phosphorylation+++GO:0006936///muscle contraction+++GO:0006939///smooth muscle contraction+++GO:0014820///tonic smooth muscle contraction+++GO:0016310///phosphorylation+++GO:0030335///positive regulation of cell migration+++GO:0032060///bleb assembly+++GO:0051928///positive regulation of calcium ion transport+++GO:0060414///aorta smooth muscle tissue morphogenesis+++GO:007147…
ENSG00000058272	PPP1R12A	mRNA	34.47	38.73	37.61	26.83	24.66	24.72	-0.453699	2.58424e-13	6.49243e-11	GO:0000086///G2/M transition of mitotic cell cycle+++GO:0000278///mitotic cell cycle+++GO:0006470///protein dephosphorylation+++GO:0007098///centrosome cycle+++GO:0007165///signal transduction+++GO:0030155///regulation of cell adhesion+++GO:0035507///regulation of myosin-light-chain-phosphatase activity+++GO:0035508///positive regulation of myosin-light-chain-phosphatase activity+++GO:0035690///c…
ENSG00000077157	PPP1R12B	mRNA	14.96	16.01	16.41	10.91	13.07	10.3	-0.373189	2.29396e-06	0.000115263	GO:0000086///G2/M transition of mitotic cell cycle+++GO:0006937///regulation of muscle contraction+++GO:0007165///signal transduction+++GO:0043085///positive regulation of catalytic activity+++GO:0043086///negative regulation of catalytic activity+++GO:0050790///regulation of catalytic activity
ENSG00000162772	ATF3	mRNA	46.78	48.37	47.63	58.57	67.21	65.55	0.507385	1.93142e-11	3.67925e-09	GO:0000122///negative regulation of transcription by RNA polymerase II+++GO:0006094///gluconeogenesis+++GO:0006355///regulation of transcription, DNA-templated+++GO:0006357///regulation of transcription by RNA polymerase II+++GO:0008284///positive regulation of cell proliferation+++GO:0010628///positive regulation of gene expression+++GO:0030968///endoplasmic reticulum unfolded protein response++…
ENSG00000086548	CEACAM6	mRNA	10.59	8.21	9.57	11.29	12.55	12.45	0.440921	0.00106885	0.0182188	GO:0006915///apoptotic process+++GO:0007155///cell adhesion+++GO:0007156///homophilic cell adhesion via plasma membrane adhesion molecules+++GO:0007157///heterophilic cell-cell adhesion via plasma membrane cell adhesion molecules+++GO:0007165///signal transduction+++GO:0008150///biological_process+++GO:0008284///positive regulation of cell proliferation+++GO:0030335///positive regulation of cell …
ENSG00000104320	NBN	mRNA	26.02	26.37	24.01	20.78	19.47	20.68	-0.309788	6.02768e-05	0.00179511	GO:0000077///DNA damage checkpoint+++GO:0000723///telomere maintenance+++GO:0000724///double-strand break repair via homologous recombination+++GO:0000729///DNA double-strand break processing+++GO:0001832///blastocyst growth+++GO:0006260///DNA replication+++GO:0006302///double-strand break repair+++GO:0006303///double-strand break repair via nonhomologous end joining+++GO:0007050///cell cycle arr…
ENSG00000170906	NDUFA3	mRNA	110.33	99.46	93.05	139.32	133.93	114.72	0.414553	1.91104e-05	0.000694504	GO:0006120///mitochondrial electron transport, NADH to ubiquinone+++GO:0032981///mitochondrial respiratory chain complex I assembly+++GO:0055114///oxidation-reduction process
ENSG00000189043	NDUFA4	mRNA	71.6	74.85	72.11	77.79	84.05	87.71	0.276233	3.16621e-05	0.00104148	GO:0006120///mitochondrial electron transport, NADH to ubiquinone+++GO:0006123///mitochondrial electron transport, cytochrome c to oxygen+++GO:1902600///proton transmembrane transport
ENSG00000158864	NDUFS2	mRNA	116.13	124.25	120.68	56.84	57.42	57.61	-0.981214	1.52815e-50	8.83016e-47	GO:0006120///mitochondrial electron transport, NADH to ubiquinone+++GO:0006979///response to oxidative stress+++GO:0032981///mitochondrial respiratory chain complex I assembly+++GO:0042775///mitochondrial ATP synthesis coupled electron transport+++GO:0055114///oxidation-reduction process
ENSG00000142599	RERE	mRNA	18.94	20.02	19.91	23.41	22.34	22.6	0.279941	3.148e-06	0.000150747	GO:0006338///chromatin remodeling+++GO:0006355///regulation of transcription, DNA-templated+++GO:0006357///regulation of transcription by RNA polymerase II+++GO:0007275///multicellular organism development+++GO:0021549///cerebellum development+++GO:0021691///cerebellar Purkinje cell layer maturation+++GO:0021930///cerebellar granule cell precursor proliferation+++GO:0021942///radial glia guided m…
ENSG00000129559	NEDD8	mRNA	467.09	424.85	412.6	509.67	506.52	523.11	0.311509	4.60888e-06	0.00021025	GO:0006357///regulation of transcription by RNA polymerase II+++GO:0006464///cellular protein modification process+++GO:0006508///proteolysis+++GO:0006511///ubiquitin-dependent protein catabolic process+++GO:0006879///cellular iron ion homeostasis+++GO:0008104///protein localization+++GO:0009653///anatomical structure morphogenesis+++GO:0014070///response to organic cyclic compound+++GO:0016567//…
ENSG00000177556	ATOX1	mRNA	358.75	352.58	319.58	430.89	391.15	397.24	0.308738	0.000270539	0.00602027	GO:0006811///ion transport+++GO:0006825///copper ion transport+++GO:0006878///cellular copper ion homeostasis+++GO:0006979///response to oxidative stress+++GO:0030001///metal ion transport+++GO:0043066///negative regulation of apoptotic process+++GO:0060003///copper ion export
ENSG00000117650	NEK2	mRNA	40.89	50.55	43.06	34.72	32.25	35.09	-0.312902	0.000381794	0.00796437	GO:0000070///mitotic sister chromatid segregation+++GO:0000086///G2/M transition of mitotic cell cycle+++GO:0000278///mitotic cell cycle+++GO:0001824///blastocyst development+++GO:0006468///protein phosphorylation+++GO:0007049///cell cycle+++GO:0007059///chromosome segregation+++GO:0007088///regulation of mitotic nuclear division+++GO:0010389///regulation of G2/M transition of mitotic cell cycle+…
ENSG00000101096	NFATC2	mRNA	3	3.25	2.79	4.57	4.37	4.68	0.701639	3.77938e-08	3.03313e-06	GO:0000122///negative regulation of transcription by RNA polymerase II+++GO:0001816///cytokine production+++GO:0006355///regulation of transcription, DNA-templated+++GO:0006974///cellular response to DNA damage stimulus+++GO:0010628///positive regulation of gene expression+++GO:0014904///myotube cell development+++GO:0016477///cell migration+++GO:0030890///positive regulation of B cell proliferat…
ENSG00000072736	NFATC3	mRNA	12.88	14.4	15.87	11.51	10.4	10.04	-0.347699	4.43977e-05	0.00138673	GO:0001816///cytokine production+++GO:0006355///regulation of transcription, DNA-templated+++GO:0006357///regulation of transcription by RNA polymerase II+++GO:0006366///transcription by RNA polymerase II+++GO:0006954///inflammatory response+++GO:0007275///multicellular organism development+++GO:0033173///calcineurin-NFAT signaling cascade+++GO:0038095///Fc-epsilon receptor signaling pathway+++GO…
ENSG00000147862	NFIB	mRNA	10.35	9.06	9.49	7.67	7.38	7.48	-0.392374	3.06397e-05	0.00101518	GO:0000122///negative regulation of transcription by RNA polymerase II+++GO:0002062///chondrocyte differentiation+++GO:0006260///DNA replication+++GO:0006355///regulation of transcription, DNA-templated+++GO:0007420///brain development+++GO:0008285///negative regulation of cell proliferation+++GO:0009617///response to bacterium+++GO:0010001///glial cell differentiation+++GO:0021740///principal se…
ENSG00000103202	NME4	mRNA	74.58	76.35	80.48	89.5	83.06	93.9	0.284149	0.000966358	0.016921	GO:0006163///purine nucleotide metabolic process+++GO:0006165///nucleoside diphosphate phosphorylation+++GO:0006183///GTP biosynthetic process+++GO:0006220///pyrimidine nucleotide metabolic process+++GO:0006228///UTP biosynthetic process+++GO:0006241///CTP biosynthetic process+++GO:0006869///lipid transport+++GO:0009116///nucleoside metabolic process+++GO:0009117///nucleotide metabolic process+++…
ENSG00000136999	CCN3	mRNA	52.44	51.64	57.73	41.83	42.97	39.29	-0.297645	3.53228e-05	0.00114667	GO:0001525///angiogenesis+++GO:0002062///chondrocyte differentiation+++GO:0007155///cell adhesion+++GO:0007165///signal transduction+++GO:0010468///regulation of gene expression+++GO:0010761///fibroblast migration+++GO:0010832///negative regulation of myotube differentiation+++GO:0014909///smooth muscle cell migration+++GO:0030308///negative regulation of cell growth+++GO:0033627///cell adhesion …
ENSG00000113389	NPR3	mRNA	9.69	11.15	11.34	8.48	6.35	6.45	-0.60189	2.10204e-09	2.33582e-07	GO:0001501///skeletal system development+++GO:0002158///osteoclast proliferation+++GO:0007193///adenylate cyclase-inhibiting G protein-coupled receptor signaling pathway+++GO:0007194///negative regulation of adenylate cyclase activity+++GO:0007200///phospholipase C-activating G protein-coupled receptor signaling pathway+++GO:0008217///regulation of blood pressure+++GO:0030157///pancreatic juice s…
ENSG00000213281	NRAS	mRNA	43.8	49.89	49.21	36.55	35.68	35.46	-0.320874	7.6762e-08	5.76047e-06	GO:0000165///MAPK cascade+++GO:0001938///positive regulation of endothelial cell proliferation+++GO:0002223///stimulatory C-type lectin receptor signaling pathway+++GO:0007165///signal transduction+++GO:0007265///Ras protein signal transduction+++GO:0043312///neutrophil degranulation
ENSG00000070961	ATP2B1	mRNA	25.58	31.99	32.79	23.92	22.03	23.85	-0.28838	8.44316e-05	0.00230855	GO:0001818///negative regulation of cytokine production+++GO:0003056///regulation of vascular smooth muscle contraction+++GO:0003407///neural retina development+++GO:0006811///ion transport+++GO:0006816///calcium ion transport+++GO:0006874///cellular calcium ion homeostasis+++GO:0007420///brain development+++GO:0007568///aging+++GO:0008217///regulation of blood pressure+++GO:0009409///response to…
ENSG00000141503	MINK1	mRNA	60.57	61.46	62.03	69.92	72.71	69.65	0.293832	1.70113e-09	1.92739e-07	GO:0001952///regulation of cell-matrix adhesion+++GO:0006468///protein phosphorylation+++GO:0007254///JNK cascade+++GO:0007268///chemical synaptic transmission+++GO:0007275///multicellular organism development+++GO:0007346///regulation of mitotic cell cycle+++GO:0016310///phosphorylation+++GO:0022407///regulation of cell-cell adhesion+++GO:0023014///signal transduction by protein phosphorylation+…
ENSG00000168092	PAFAH1B2	mRNA	29.41	31.76	32.22	22.14	21.07	22.22	-0.427423	5.16738e-10	6.68482e-08	GO:0006629///lipid metabolic process+++GO:0007283///spermatogenesis+++GO:0007420///brain development+++GO:0016042///lipid catabolic process+++GO:0016239///positive regulation of macroautophagy+++GO:0043312///neutrophil degranulation
ENSG00000182752	PAPPA	mRNA	13.01	14.85	15.06	11.37	9.02	10.17	-0.404045	7.64748e-07	4.54004e-05	GO:0006508///proteolysis+++GO:0007565///female pregnancy+++GO:0032354///response to follicle-stimulating hormone+++GO:0044267///cellular protein metabolic process+++GO:0051384///response to glucocorticoid
ENSG00000107371	EXOSC3	mRNA	32.69	31	30.53	20.24	23.78	20.84	-0.454976	1.77657e-05	0.000649723	GO:0000467///exonucleolytic trimming to generate mature 3'-end of 5.8S rRNA from tricistronic rRNA transcript (SSU-rRNA, 5.8S rRNA, LSU-rRNA)+++GO:0006364///rRNA processing+++GO:0034427///nuclear-transcribed mRNA catabolic process, exonucleolytic, 3'-5'+++GO:0034475///U4 snRNA 3'-end processing+++GO:0043488///regulation of mRNA stability+++GO:0043928///exonucleolytic nuclear-transcribed mRNA cata…
ENSG00000067533	RRP15	mRNA	37.98	41.43	39.82	26.9	36.15	32.69	-0.32538	0.000157544	0.00386798	GO:0000460///maturation of 5.8S rRNA+++GO:0000470///maturation of LSU-rRNA+++GO:0006364///rRNA processing
ENSG00000171928	TVP23B	mRNA	97.83	92.97	86.11	71.23	70.94	69.5	-0.347968	4.94726e-07	3.05199e-05	GO:0009306///protein secretion+++GO:0016192///vesicle-mediated transport
ENSG00000160685	ZBTB7B	mRNA	18.47	17.3	18.58	22.85	19.14	21.96	0.320021	0.000348291	0.00737312	GO:0000122///negative regulation of transcription by RNA polymerase II+++GO:0001865///NK T cell differentiation+++GO:0006357///regulation of transcription by RNA polymerase II+++GO:0006366///transcription by RNA polymerase II+++GO:0007275///multicellular organism development+++GO:0007398///ectoderm development+++GO:0007595///lactation+++GO:0010468///regulation of gene expression+++GO:0010628///po…
ENSG00000153066	TXNDC11	mRNA	32.76	35.65	34.64	27.79	25.29	25.92	-0.296133	7.03749e-05	0.00202313	GO:0045454///cell redox homeostasis
ENSG00000125046	SSUH2	mRNA	7.19	6.66	5.75	8.69	9.95	10.72	0.750671	5.54134e-06	0.000239549	GO:0042476///odontogenesis
ENSG00000169251	NMD3	mRNA	85.82	87.47	83.17	59.14	60.76	64.99	-0.38263	2.30576e-10	3.09847e-08	GO:0000055///ribosomal large subunit export from nucleus+++GO:0015031///protein transport+++GO:0032092///positive regulation of protein binding+++GO:1902680///positive regulation of RNA biosynthetic process+++GO:1904751///positive regulation of protein localization to nucleolus
ENSG00000132646	PCNA	mRNA	202.39	207.08	224.88	167.77	161.29	168.57	-0.26673	3.64943e-06	0.000170981	GO:0000083///regulation of transcription involved in G1/S transition of mitotic cell cycle+++GO:0000122///negative regulation of transcription by RNA polymerase II+++GO:0000723///telomere maintenance+++GO:0006259///DNA metabolic process+++GO:0006260///DNA replication+++GO:0006272///leading strand elongation+++GO:0006275///regulation of DNA replication+++GO:0006281///DNA repair+++GO:0006283///tran…
ENSG00000134049	IER3IP1	mRNA	13.59	14.85	13.23	9.43	9.84	8.31	-0.509687	1.96691e-06	0.000100283	GO:0006888///ER to Golgi vesicle-mediated transport+++GO:2000269///regulation of fibroblast apoptotic process
ENSG00000213015	ZNF580	mRNA	8.9	11.03	9.21	14.95	16.08	11.93	0.594234	0.000913079	0.0160856	GO:0001938///positive regulation of endothelial cell proliferation+++GO:0002690///positive regulation of leukocyte chemotaxis+++GO:0006357///regulation of transcription by RNA polymerase II+++GO:0006935///chemotaxis+++GO:0006954///inflammatory response+++GO:0010468///regulation of gene expression+++GO:0010595///positive regulation of endothelial cell migration+++GO:0010628///positive regulation o…
ENSG00000138646	HERC5	mRNA	113.41	109.55	115.28	64.66	78.67	75.57	-0.543398	2.82841e-16	1.14079e-13	GO:0000079///regulation of cyclin-dependent protein serine/threonine kinase activity+++GO:0000209///protein polyubiquitination+++GO:0002376///immune system process+++GO:0016567///protein ubiquitination+++GO:0032020///ISG15-protein conjugation+++GO:0032480///negative regulation of type I interferon production+++GO:0045087///innate immune response+++GO:0050688///regulation of defense response to vi…
ENSG00000086200	IPO11	mRNA	19.23	21.83	21.45	15.31	16.17	16.54	-0.293295	0.000217374	0.00497778	GO:0006606///protein import into nucleus+++GO:0006610///ribosomal protein import into nucleus+++GO:0006886///intracellular protein transport+++GO:0015031///protein transport
ENSG00000109787	KLF3	mRNA	14.03	15.48	14.03	17.71	15.73	16.1	0.296304	0.000207094	0.00480291	GO:0000122///negative regulation of transcription by RNA polymerase II+++GO:0006357///regulation of transcription by RNA polymerase II+++GO:0007275///multicellular organism development+++GO:0045944///positive regulation of transcription by RNA polymerase II+++GO:1901653///cellular response to peptide
ENSG00000171222	SCAND1	mRNA	48.48	43.43	43.35	56.32	61.06	59.24	0.446968	6.59943e-05	0.00192271	GO:0006355///regulation of transcription, DNA-templated+++GO:0006915///apoptotic process+++GO:0030851///granulocyte differentiation+++GO:0042127///regulation of cell proliferation+++GO:1903508///positive regulation of nucleic acid-templated transcription
ENSG00000099624	ATP5F1D	mRNA	168.17	168.79	165.34	178.02	189.63	203.94	0.272806	0.00032556	0.00696738	GO:0006119///oxidative phosphorylation+++GO:0006754///ATP biosynthetic process+++GO:0006811///ion transport+++GO:0009060///aerobic respiration+++GO:0015986///ATP synthesis coupled proton transport+++GO:0033615///mitochondrial proton-transporting ATP synthase complex assembly+++GO:0042407///cristae formation+++GO:0042776///mitochondrial ATP synthesis coupled proton transport+++GO:0046688///respons…
ENSG00000145287	PLAC8	mRNA	54.37	54.5	50.27	38.49	42.39	39.27	-0.323447	0.00059908	0.0115646	GO:0008284///positive regulation of cell proliferation+++GO:0009409///response to cold+++GO:0040015///negative regulation of multicellular organism growth+++GO:0042742///defense response to bacterium+++GO:0043066///negative regulation of apoptotic process+++GO:0043312///neutrophil degranulation+++GO:0045944///positive regulation of transcription by RNA polymerase II+++GO:0050873///brown fat cell …
ENSG00000006327	TNFRSF12A	mRNA	445.05	392.11	386.5	299.87	300.86	305.07	-0.355273	1.29541e-07	9.3178e-06	GO:0001525///angiogenesis+++GO:0006915///apoptotic process+++GO:0006931///substrate-dependent cell migration, cell attachment to substrate+++GO:0007155///cell adhesion+++GO:0007275///multicellular organism development+++GO:0030154///cell differentiation+++GO:0033209///tumor necrosis factor-mediated signaling pathway+++GO:0043065///positive regulation of apoptotic process+++GO:0045765///regulation…
ENSG00000182022	CHST15	mRNA	16.39	18.69	19.75	21.31	20.56	20.35	0.264277	0.000721243	0.013315	GO:0019319///hexose biosynthetic process+++GO:0030206///chondroitin sulfate biosynthetic process
ENSG00000105583	WDR83OS	mRNA	175.12	154.83	155.21	177.92	190.15	185.08	0.273318	0.00211853	0.0307376
ENSG00000184588	PDE4B	mRNA	14.14	12.81	12.59	16.6	15.93	14.81	0.311498	0.00135608	0.0218675	GO:0001780///neutrophil homeostasis+++GO:0006198///cAMP catabolic process+++GO:0007165///signal transduction+++GO:0007186///G protein-coupled receptor signaling pathway+++GO:0030593///neutrophil chemotaxis+++GO:0032729///positive regulation of interferon-gamma production+++GO:0032743///positive regulation of interleukin-2 production+++GO:0035690///cellular response to drug+++GO:0050852///T cell r…
ENSG00000134758	RNF138	mRNA	18.86	20.83	19.05	9.73	10.87	9.74	-0.881053	1.5187e-19	7.74313e-17	GO:0000724///double-strand break repair via homologous recombination+++GO:0006281///DNA repair+++GO:0006974///cellular response to DNA damage stimulus+++GO:0010792///DNA double-strand break processing involved in repair via single-strand annealing+++GO:0016055///Wnt signaling pathway+++GO:0016567///protein ubiquitination+++GO:1990830///cellular response to leukemia inhibitory factor
ENSG00000137770	CTDSPL2	mRNA	31.95	35.57	33.93	24.82	25.22	22.89	-0.326217	1.56446e-06	8.1937e-05	GO:0006470///protein dephosphorylation+++GO:0030514///negative regulation of BMP signaling pathway+++GO:0046827///positive regulation of protein export from nucleus
ENSG00000143476	DTL	mRNA	27.13	32.45	32.4	23.82	23.49	23.06	-0.311711	1.97931e-05	0.000717811	GO:0000209///protein polyubiquitination+++GO:0006260///DNA replication+++GO:0006511///ubiquitin-dependent protein catabolic process+++GO:0006513///protein monoubiquitination+++GO:0006974///cellular response to DNA damage stimulus+++GO:0009411///response to UV+++GO:0010971///positive regulation of G2/M transition of mitotic cell cycle+++GO:0019985///translesion synthesis+++GO:0042769///DNA damage …
ENSG00000100744	GSKIP	mRNA	29.1	28.21	26.86	18.06	18.23	20.33	-0.485818	1.16293e-06	6.54523e-05	GO:0006469///negative regulation of protein kinase activity+++GO:0008631///intrinsic apoptotic signaling pathway in response to oxidative stress+++GO:0030111///regulation of Wnt signaling pathway+++GO:0060828///regulation of canonical Wnt signaling pathway+++GO:0090263///positive regulation of canonical Wnt signaling pathway
ENSG00000111696	NT5DC3	mRNA	8.03	9.06	8.9	6.23	6.63	6.02	-0.406422	1.07052e-05	0.000420805	GO:0016311///dephosphorylation
ENSG00000110944	IL23A	mRNA	9.95	11.33	9.52	17.5	14.67	15.47	0.696988	0.000348346	0.00737312	GO:0001916///positive regulation of T cell mediated cytotoxicity+++GO:0002230///positive regulation of defense response to virus by host+++GO:0002376///immune system process+++GO:0002827///positive regulation of T-helper 1 type immune response+++GO:0006954///inflammatory response+++GO:0006955///immune response+++GO:0010536///positive regulation of activation of Janus kinase activity+++GO:0019221/…
ENSG00000112514	CUTA	mRNA	64.41	75.44	64.34	81.57	77.87	80.03	0.317719	0.000629173	0.0120383	GO:0008104///protein localization+++GO:0010038///response to metal ion
ENSG00000105926	MPP6	mRNA	4.67	4.55	5.16	3.35	3.76	3.46	-0.356049	0.00143561	0.0228169	GO:0065003///protein-containing complex assembly
ENSG00000084463	WBP11	mRNA	56.6	59.14	62.25	37.66	38.22	35.47	-0.590123	1.07219e-25	9.29318e-23	GO:0000398///mRNA splicing, via spliceosome+++GO:0006364///rRNA processing+++GO:0006396///RNA processing+++GO:0006397///mRNA processing+++GO:0008380///RNA splicing+++GO:0045292///mRNA cis splicing, via spliceosome
ENSG00000166128	RAB8B	mRNA	13.22	14.44	13.6	11.57	9.29	10.32	-0.317924	0.00090483	0.0159727	GO:0006886///intracellular protein transport+++GO:0006904///vesicle docking involved in exocytosis+++GO:0009306///protein secretion+++GO:0015031///protein transport+++GO:0017157///regulation of exocytosis+++GO:0019882///antigen processing and presentation+++GO:0031346///positive regulation of cell projection organization+++GO:0032482///Rab protein signal transduction+++GO:0032869///cellular respo…
ENSG00000142655	PEX14	mRNA	21.33	22.14	22.14	13.58	13.34	13.28	-0.56986	3.82901e-07	2.44029e-05	GO:0006625///protein targeting to peroxisome+++GO:0007031///peroxisome organization+++GO:0015031///protein transport+++GO:0016558///protein import into peroxisome matrix+++GO:0016560///protein import into peroxisome matrix, docking+++GO:0016561///protein import into peroxisome matrix, translocation+++GO:0016567///protein ubiquitination+++GO:0032091///negative regulation of protein binding+++GO:00…
ENSG00000124102	PI3	mRNA	77.15	68.59	83.74	93.83	102.02	91.92	0.399705	0.00209458	0.0305122	GO:0007620///copulation+++GO:0010466///negative regulation of peptidase activity+++GO:0010951///negative regulation of endopeptidase activity+++GO:0018149///peptide cross-linking+++GO:0019730///antimicrobial humoral response+++GO:0019731///antibacterial humoral response+++GO:0045087///innate immune response+++GO:0070268///cornification
ENSG00000206075	SERPINB5	mRNA	236.78	224.03	223.9	248.58	274.04	262.88	0.281549	2.03102e-07	1.40831e-05	GO:0002009///morphogenesis of an epithelium+++GO:0010951///negative regulation of endopeptidase activity+++GO:0030198///extracellular matrix organization+++GO:0050678///regulation of epithelial cell proliferation+++GO:0060512///prostate gland morphogenesis
ENSG00000135919	SERPINE2	mRNA	123.97	137.27	134.16	98.82	99.53	101.89	-0.294821	3.49913e-08	2.84776e-06	GO:0007275///multicellular organism development+++GO:0007399///nervous system development+++GO:0007596///blood coagulation+++GO:0008285///negative regulation of cell proliferation+++GO:0009611///response to wounding+++GO:0010466///negative regulation of peptidase activity+++GO:0010544///negative regulation of platelet activation+++GO:0010757///negative regulation of plasminogen activation+++GO:00…
ENSG00000137193	PIM1	mRNA	48.42	44.28	49.79	51.01	59.74	53.79	0.292437	0.000112084	0.00292448	GO:0006468///protein phosphorylation+++GO:0006915///apoptotic process+++GO:0007049///cell cycle+++GO:0007275///multicellular organism development+++GO:0019221///cytokine-mediated signaling pathway+++GO:0022898///regulation of transmembrane transporter activity+++GO:0030212///hyaluronan metabolic process+++GO:0043066///negative regulation of apoptotic process+++GO:0043433///negative regulation of …
ENSG00000122861	PLAU	mRNA	571.34	589.43	573.74	748.68	670.22	712.4	0.381832	2.00605e-16	8.48167e-14	GO:0001666///response to hypoxia+++GO:0006508///proteolysis+++GO:0006935///chemotaxis+++GO:0007165///signal transduction+++GO:0007596///blood coagulation+++GO:0007599///hemostasis+++GO:0010469///regulation of signaling receptor activity+++GO:0014909///smooth muscle cell migration+++GO:0014910///regulation of smooth muscle cell migration+++GO:0016310///phosphorylation+++GO:0030335///positive regul…
ENSG00000011422	PLAUR	mRNA	635.56	570.98	590.48	730.51	801.32	735.03	0.415116	7.37503e-13	1.72765e-10	GO:0001934///positive regulation of protein phosphorylation+++GO:0006935///chemotaxis+++GO:0007165///signal transduction+++GO:0007596///blood coagulation+++GO:0016310///phosphorylation+++GO:0030162///regulation of proteolysis+++GO:0034112///positive regulation of homotypic cell-cell adhesion+++GO:0038195///urokinase plasminogen activator signaling pathway+++GO:0042730///fibrinolysis+++GO:0043066/…
ENSG00000165861	ZFYVE1	mRNA	8.28	8.41	7.95	11.35	9.02	9.34	0.375601	0.00114761	0.0191103	GO:0009267///cellular response to starvation+++GO:0010923///negative regulation of phosphatase activity+++GO:0016236///macroautophagy+++GO:0140042///lipid droplet formation
ENSG00000197943	PLCG2	mRNA	6.16	7.05	7.26	4.55	4.79	4.78	-0.447413	2.66855e-06	0.000131075	GO:0002092///positive regulation of receptor internalization+++GO:0002223///stimulatory C-type lectin receptor signaling pathway+++GO:0002316///follicular B cell differentiation+++GO:0006629///lipid metabolic process+++GO:0006661///phosphatidylinositol biosynthetic process+++GO:0007165///signal transduction+++GO:0009395///phospholipid catabolic process+++GO:0010468///regulation of gene expression…
ENSG00000171566	PLRG1	mRNA	44.84	43.07	44.21	29.25	27.72	29.48	-0.52726	2.94398e-14	8.79894e-12	GO:0000398///mRNA splicing, via spliceosome+++GO:0006397///mRNA processing+++GO:0008380///RNA splicing+++GO:0034504///protein localization to nucleus+++GO:1900087///positive regulation of G1/S transition of mitotic cell cycle
ENSG00000076356	PLXNA2	mRNA	15.87	19.79	19.94	14.17	13.51	13.89	-0.306153	3.51981e-05	0.00114476	GO:0001756///somitogenesis+++GO:0007162///negative regulation of cell adhesion+++GO:0007165///signal transduction+++GO:0007166///cell surface receptor signaling pathway+++GO:0008360///regulation of cell shape+++GO:0021915///neural tube development+++GO:0021935///cerebellar granule cell precursor tangential migration+++GO:0030334///regulation of cell migration+++GO:0043087///regulation of GTPase a…
ENSG00000016402	IL20RA	mRNA	4.82	4.37	4.48	2.61	3.15	2.86	-0.5769	0.00129478	0.0210356	GO:0019221///cytokine-mediated signaling pathway+++GO:0045124///regulation of bone resorption+++GO:2001244///positive regulation of intrinsic apoptotic signaling pathway
ENSG00000138271	GPR87	mRNA	40.11	43.2	41.9	49.85	46.27	48.79	0.294767	0.000793061	0.0143804	GO:0007165///signal transduction+++GO:0007186///G protein-coupled receptor signaling pathway+++GO:0007194///negative regulation of adenylate cyclase activity+++GO:0008150///biological_process+++GO:0035589///G protein-coupled purinergic nucleotide receptor signaling pathway
ENSG00000169118	CSNK1G1	mRNA	11.25	13.11	11.59	8.38	7.85	7.59	-0.507048	3.41385e-10	4.51749e-08	GO:0006468///protein phosphorylation+++GO:0016055///Wnt signaling pathway+++GO:0016310///phosphorylation+++GO:0018105///peptidyl-serine phosphorylation+++GO:0090263///positive regulation of canonical Wnt signaling pathway
ENSG00000183421	RIPK4	mRNA	9.01	9.91	9.84	12.66	10.69	12.61	0.408468	0.000143943	0.00361108	GO:0002009///morphogenesis of an epithelium+++GO:0006468///protein phosphorylation+++GO:0016310///phosphorylation+++GO:0051092///positive regulation of NF-kappaB transcription factor activity
ENSG00000128567	PODXL	mRNA	50.6	58.46	58.75	43.25	38.57	39.51	-0.381639	1.85029e-10	2.6077e-08	GO:0007155///cell adhesion+++GO:0007162///negative regulation of cell adhesion+++GO:0016477///cell migration+++GO:0022407///regulation of cell-cell adhesion+++GO:0022408///negative regulation of cell-cell adhesion+++GO:0030335///positive regulation of cell migration+++GO:0032534///regulation of microvillus assembly+++GO:0033634///positive regulation of cell-cell adhesion mediated by integrin+++GO…
ENSG00000144231	POLR2D	mRNA	29.33	35	34.58	24.64	23.68	24.09	-0.361776	9.47509e-08	6.98939e-06	GO:0000288///nuclear-transcribed mRNA catabolic process, deadenylation-dependent decay+++GO:0000398///mRNA splicing, via spliceosome+++GO:0001523///retinoid metabolic process+++GO:0001654///eye development+++GO:0006094///gluconeogenesis+++GO:0006283///transcription-coupled nucleotide-excision repair+++GO:0006351///transcription, DNA-templated+++GO:0006352///DNA-templated transcription, initiation…
ENSG00000099817	POLR2E	mRNA	133.9	117.4	126.72	91.3	91.46	93.27	-0.365041	9.36446e-09	8.86129e-07	GO:0000398///mRNA splicing, via spliceosome+++GO:0006283///transcription-coupled nucleotide-excision repair+++GO:0006351///transcription, DNA-templated+++GO:0006361///transcription initiation from RNA polymerase I promoter+++GO:0006362///transcription elongation from RNA polymerase I promoter+++GO:0006363///termination of RNA polymerase I transcription+++GO:0006366///transcription by RNA polymera…
ENSG00000177700	POLR2L	mRNA	130.75	131.04	130.95	157.28	146.05	156.18	0.306315	3.70013e-05	0.00119445	GO:0000398///mRNA splicing, via spliceosome+++GO:0006283///transcription-coupled nucleotide-excision repair+++GO:0006351///transcription, DNA-templated+++GO:0006356///regulation of transcription by RNA polymerase I+++GO:0006360///transcription by RNA polymerase I+++GO:0006361///transcription initiation from RNA polymerase I promoter+++GO:0006362///transcription elongation from RNA polymerase I pr…
ENSG00000166479	TMX3	mRNA	19.83	21.99	21.17	15.66	16.89	15.47	-0.32927	3.00305e-05	0.000998139	GO:0002576///platelet degranulation+++GO:0018171///peptidyl-cysteine oxidation+++GO:0045454///cell redox homeostasis
ENSG00000168209	DDIT4	mRNA	133.31	110.31	108.41	139.17	158.74	154.57	0.442892	0.00100263	0.017398	GO:0001666///response to hypoxia+++GO:0001764///neuron migration+++GO:0006915///apoptotic process+++GO:0007420///brain development+++GO:0009968///negative regulation of signal transduction+++GO:0010801///negative regulation of peptidyl-threonine phosphorylation+++GO:0030182///neuron differentiation+++GO:0032006///regulation of TOR signaling+++GO:0032007///negative regulation of TOR signaling+++GO…
ENSG00000112033	PPARD	mRNA	49.41	50.32	50.9	62.21	56.48	60.14	0.328567	4.25283e-08	3.39737e-06	GO:0000122///negative regulation of transcription by RNA polymerase II+++GO:0001890///placenta development+++GO:0006006///glucose metabolic process+++GO:0006029///proteoglycan metabolic process+++GO:0006091///generation of precursor metabolites and energy+++GO:0006355///regulation of transcription, DNA-templated+++GO:0006357///regulation of transcription by RNA polymerase II+++GO:0006367///transc…
ENSG00000132170	PPARG	mRNA	36.98	36.79	42.4	30.39	28.36	29.29	-0.310724	0.000553297	0.010789	GO:0000122///negative regulation of transcription by RNA polymerase II+++GO:0001890///placenta development+++GO:0002674///negative regulation of acute inflammatory response+++GO:0006355///regulation of transcription, DNA-templated+++GO:0006357///regulation of transcription by RNA polymerase II+++GO:0006367///transcription initiation from RNA polymerase II promoter+++GO:0006629///lipid metabolic p…
ENSG00000196199	MPHOSPH8	mRNA	14.22	16.79	17.12	12.41	12.59	12.16	-0.281084	0.00181864	0.0273902	GO:0044030///regulation of DNA methylation+++GO:0045814///negative regulation of gene expression, epigenetic+++GO:0045869///negative regulation of single stranded viral RNA replication via double stranded DNA intermediate+++GO:0045892///negative regulation of transcription, DNA-templated+++GO:0090309///positive regulation of methylation-dependent chromatin silencing
ENSG00000132530	XAF1	mRNA	10.84	12.4	12.57	7.76	7.21	7.64	-0.570629	9.99895e-07	5.8165e-05	GO:0006915///apoptotic process+++GO:0007005///mitochondrion organization+++GO:0035456///response to interferon-beta+++GO:0060337///type I interferon signaling pathway
ENSG00000162458	FBLIM1	mRNA	47.49	49.84	51.76	62.17	54.83	56.72	0.314493	1.86577e-06	9.54073e-05	GO:0007155///cell adhesion+++GO:0008360///regulation of cell shape+++GO:0033623///regulation of integrin activation+++GO:0034329///cell junction assembly+++GO:0098609///cell-cell adhesion
ENSG00000104756	KCTD9	mRNA	50.08	51.76	51.43	38.74	41.33	39.28	-0.275143	8.5501e-06	0.000345492	GO:0016567///protein ubiquitination+++GO:0035556///intracellular signal transduction+++GO:0051260///protein homooligomerization
ENSG00000147874	HAUS6	mRNA	26.25	28.56	28.13	21.7	21.44	21.64	-0.270762	5.53616e-06	0.000239549	GO:0000086///G2/M transition of mitotic cell cycle+++GO:0007049///cell cycle+++GO:0007098///centrosome cycle+++GO:0010389///regulation of G2/M transition of mitotic cell cycle+++GO:0051225///spindle assembly+++GO:0051301///cell division+++GO:0097711///ciliary basal body-plasma membrane docking
ENSG00000183337	BCOR	mRNA	4.3	5.59	6.06	3.75	3.62	4.04	-0.39689	0.00251947	0.0350241	GO:0000122///negative regulation of transcription by RNA polymerase II+++GO:0000415///negative regulation of histone H3-K36 methylation+++GO:0001835///blastocyst hatching+++GO:0006325///chromatin organization+++GO:0007507///heart development+++GO:0030502///negative regulation of bone mineralization+++GO:0035518///histone H2A monoubiquitination+++GO:0042476///odontogenesis+++GO:0045892///negative …
ENSG00000092020	PPP2R3C	mRNA	24.44	21.8	19.78	11.79	13.44	14.28	-0.626293	6.41117e-07	3.88593e-05	GO:0000226///microtubule cytoskeleton organization+++GO:0001782///B cell homeostasis+++GO:0002759///regulation of antimicrobial humoral response+++GO:0030865///cortical cytoskeleton organization+++GO:0032147///activation of protein kinase activity+++GO:0035303///regulation of dephosphorylation+++GO:0043029///T cell homeostasis+++GO:0045579///positive regulation of B cell differentiation+++GO:0048…
ENSG00000115762	PLEKHB2	mRNA	116.96	126.33	119.46	74.05	73.85	74.98	-0.617534	3.00825e-38	8.69135e-35	GO:0045595///regulation of cell differentiation
ENSG00000117751	PPP1R8	mRNA	56.5	60.72	60.22	42.98	45.08	44.75	-0.327147	1.2886e-06	7.04663e-05	GO:0006397///mRNA processing+++GO:0006401///RNA catabolic process+++GO:0008283///cell proliferation+++GO:0008380///RNA splicing+++GO:0032515///negative regulation of phosphoprotein phosphatase activity+++GO:0035308///negative regulation of protein dephosphorylation+++GO:0043666///regulation of phosphoprotein phosphatase activity+++GO:0090305///nucleic acid phosphodiester bond hydrolysis+++GO:0090…
ENSG00000135334	AKIRIN2	mRNA	101.22	90.1	93.6	108.9	108.64	109.33	0.28067	2.21194e-05	0.000773076	GO:0000122///negative regulation of transcription by RNA polymerase II+++GO:0002376///immune system process+++GO:0007275///multicellular organism development+++GO:0008284///positive regulation of cell proliferation+++GO:0009792///embryo development ending in birth or egg hatching+++GO:0010629///negative regulation of gene expression+++GO:0010950///positive regulation of endopeptidase activity+++G…
ENSG00000095209	TMEM38B	mRNA	31.8	32.53	35	21.97	27.64	27.15	-0.572934	1.45018e-11	2.7932e-09	GO:0001503///ossification+++GO:0006811///ion transport+++GO:0006813///potassium ion transport+++GO:0007029///endoplasmic reticulum organization+++GO:0008654///phospholipid biosynthetic process+++GO:0010881///regulation of cardiac muscle contraction by regulation of the release of sequestered calcium ion+++GO:0014808///release of sequestered calcium ion into cytosol by sarcoplasmic reticulum+++GO:…
ENSG00000080345	RIF1	mRNA	38.38	44.84	45.32	32.24	33.51	34.59	-0.270944	1.04173e-06	5.99945e-05	GO:0000122///negative regulation of transcription by RNA polymerase II+++GO:0000723///telomere maintenance+++GO:0006303///double-strand break repair via nonhomologous end joining+++GO:0006348///chromatin silencing at telomere+++GO:0006974///cellular response to DNA damage stimulus+++GO:0007049///cell cycle+++GO:0019827///stem cell population maintenance+++GO:0043247///telomere maintenance in resp…
ENSG00000073711	PPP2R3A	mRNA	5.43	5.66	5.3	3.86	4	4.03	-0.404481	0.000587504	0.0113665	GO:0001754///eye photoreceptor cell differentiation+++GO:0006470///protein dephosphorylation+++GO:0007525///somatic muscle development+++GO:0043666///regulation of phosphoprotein phosphatase activity+++GO:0045732///positive regulation of protein catabolic process+++GO:0061053///somite development+++GO:0090090///negative regulation of canonical Wnt signaling pathway+++GO:0090244///Wnt signaling pa…
ENSG00000109674	NEIL3	mRNA	23.03	25.31	25.32	18.75	17.98	17.44	-0.328611	0.000709204	0.0131347	GO:0006281///DNA repair+++GO:0006284///base-excision repair+++GO:0006289///nucleotide-excision repair+++GO:0006974///cellular response to DNA damage stimulus+++GO:0008152///metabolic process
ENSG00000068971	PPP2R5B	mRNA	11.2	12.03	13.06	15.38	14.41	15.09	0.387734	0.000719398	0.0133092	GO:0001932///regulation of protein phosphorylation+++GO:0006470///protein dephosphorylation+++GO:0007165///signal transduction+++GO:0010469///regulation of signaling receptor activity+++GO:0010976///positive regulation of neuron projection development+++GO:0014066///regulation of phosphatidylinositol 3-kinase signaling+++GO:0031334///positive regulation of protein complex assembly+++GO:0031952///…
ENSG00000146826	MAP11	mRNA	11.52	12.7	12.79	17.14	16.04	16.09	0.505724	1.01536e-05	0.000404627	GO:0042127///regulation of cell proliferation
ENSG00000139291	TMEM19	mRNA	9.21	9.29	9.66	7.57	6.54	7.51	-0.295188	0.00286795	0.0384203
ENSG00000136159	NUDT15	mRNA	80.44	83.32	84.81	50.93	56.48	57.99	-0.515499	3.05986e-13	7.4708e-11	GO:0000278///mitotic cell cycle+++GO:0000302///response to reactive oxygen species+++GO:0006195///purine nucleotide catabolic process+++GO:0006203///dGTP catabolic process+++GO:0009217///purine deoxyribonucleoside triphosphate catabolic process+++GO:0034656///nucleobase-containing small molecule catabolic process+++GO:0042262///DNA protection+++GO:0042738///exogenous drug catabolic process+++GO:0…
ENSG00000154274	C4orf19	mRNA	4.39	6.17	5.38	3.54	3.27	2.89	-0.631013	0.000175451	0.00418958
ENSG00000088726	TMEM40	mRNA	46.68	50.96	40.59	54.78	51.82	54.66	0.289107	0.00113697	0.0189879
ENSG00000038210	PI4K2B	mRNA	13.48	14.91	14.15	10.71	10.09	11.37	-0.296647	0.00338497	0.0435934	GO:0006661///phosphatidylinositol biosynthetic process+++GO:0007030///Golgi organization+++GO:0007032///endosome organization+++GO:0016310///phosphorylation+++GO:0046854///phosphatidylinositol phosphorylation
ENSG00000180667	YOD1	mRNA	30.06	31.42	31.89	34.29	36.73	36.08	0.284651	3.4486e-07	2.23825e-05	GO:0006508///proteolysis+++GO:0006986///response to unfolded protein+++GO:0016236///macroautophagy+++GO:0016579///protein deubiquitination+++GO:0030433///ubiquitin-dependent ERAD pathway+++GO:0030968///endoplasmic reticulum unfolded protein response+++GO:0035523///protein K29-linked deubiquitination+++GO:0035871///protein K11-linked deubiquitination+++GO:0070536///protein K63-linked deubiquitinat…
ENSG00000082146	STRADB	mRNA	9.26	10.2	9.01	13.04	12.09	11.27	0.439713	0.00134268	0.0216918	GO:0000902///cell morphogenesis+++GO:0006468///protein phosphorylation+++GO:0006611///protein export from nucleus+++GO:0007049///cell cycle+++GO:0007050///cell cycle arrest+++GO:0007346///regulation of mitotic cell cycle+++GO:0023014///signal transduction by protein phosphorylation+++GO:0031098///stress-activated protein kinase signaling cascade+++GO:0032147///activation of protein kinase activit…
ENSG00000182117	NOP10	mRNA	332.38	317.11	311.02	366.93	384.12	386.29	0.313058	4.63034e-05	0.00143847	GO:0000454///snoRNA guided rRNA pseudouridine synthesis+++GO:0001522///pseudouridine synthesis+++GO:0006364///rRNA processing+++GO:0007004///telomere maintenance via telomerase+++GO:0031118///rRNA pseudouridine synthesis+++GO:0031120///snRNA pseudouridine synthesis+++GO:0042254///ribosome biogenesis+++GO:1904874///positive regulation of telomerase RNA localization to Cajal body
ENSG00000198056	PRIM1	mRNA	33.12	43.36	38.1	28.61	28.91	27.72	-0.341057	0.00196536	0.0289953	GO:0000082///G1/S transition of mitotic cell cycle+++GO:0006260///DNA replication+++GO:0006269///DNA replication, synthesis of RNA primer+++GO:0006270///DNA replication initiation+++GO:0032201///telomere maintenance via semi-conservative replication
ENSG00000124357	NAGK	mRNA	25.01	23.88	22.98	30.28	31.35	28.23	0.402957	0.000137727	0.0034854	GO:0006044///N-acetylglucosamine metabolic process+++GO:0006048///UDP-N-acetylglucosamine biosynthetic process+++GO:0006051///N-acetylmannosamine metabolic process+++GO:0016310///phosphorylation+++GO:0019262///N-acetylneuraminate catabolic process+++GO:0046835///carbohydrate phosphorylation
ENSG00000112773	TENT5A	mRNA	23.12	24.81	25.48	18.87	18.35	19.27	-0.290918	1.06893e-05	0.000420805	GO:0009617///response to bacterium+++GO:0048255///mRNA stabilization
ENSG00000024526	DEPDC1	mRNA	40.71	52.56	44.69	34.08	28.78	31.95	-0.466631	6.43185e-09	6.37121e-07	GO:0007165///signal transduction+++GO:0035556///intracellular signal transduction+++GO:0043547///positive regulation of GTPase activity+++GO:0045892///negative regulation of transcription, DNA-templated
ENSG00000211584	SLC48A1	mRNA	10.62	9	10.69	11.88	11.72	13.65	0.364106	0.0022771	0.0324352	GO:0015886///heme transport
ENSG00000058804	NDC1	mRNA	51.21	55.93	56.19	41.52	41.58	41.57	-0.303103	2.1905e-08	1.88917e-06	GO:0006110///regulation of glycolytic process+++GO:0006406///mRNA export from nucleus+++GO:0006409///tRNA export from nucleus+++GO:0006999///nuclear pore organization+++GO:0007129///synapsis+++GO:0007283///spermatogenesis+++GO:0015031///protein transport+++GO:0016032///viral process+++GO:0016925///protein sumoylation+++GO:0019083///viral transcription+++GO:0031081///nuclear pore distribution+++GO…
ENSG00000139636	LMBR1L	mRNA	3.42	4.43	3.13	5.62	7.01	8.02	0.943301	1.17873e-06	6.61273e-05	GO:0006897///endocytosis+++GO:0006898///receptor-mediated endocytosis+++GO:0007165///signal transduction+++GO:0016055///Wnt signaling pathway+++GO:0030217///T cell differentiation+++GO:0042098///T cell proliferation+++GO:0060218///hematopoietic stem cell differentiation+++GO:0070231///T cell apoptotic process+++GO:0090090///negative regulation of canonical Wnt signaling pathway
ENSG00000112697	TMEM30A	mRNA	84.7	88.96	88.11	60.19	58.1	61.63	-0.454974	4.17751e-20	2.49714e-17	GO:0006855///drug transmembrane transport+++GO:0006869///lipid transport+++GO:0010976///positive regulation of neuron projection development+++GO:0015914///phospholipid transport+++GO:0015917///aminophospholipid transport+++GO:0036010///protein localization to endosome+++GO:0043312///neutrophil degranulation+++GO:0045332///phospholipid translocation+++GO:0070863///positive regulation of protein e…
ENSG00000163362	INAVA	mRNA	66.33	68.42	66.6	91.23	76.45	85.27	0.405684	2.36273e-11	4.26645e-09	GO:0000187///activation of MAPK activity+++GO:0002221///pattern recognition receptor signaling pathway+++GO:0002367///cytokine production involved in immune response+++GO:0002376///immune system process+++GO:0031398///positive regulation of protein ubiquitination+++GO:0032494///response to peptidoglycan+++GO:0032495///response to muramyl dipeptide+++GO:0032731///positive regulation of interleukin…
ENSG00000180263	FGD6	mRNA	25.17	28.66	25.93	34.4	30.6	33.41	0.39042	8.44773e-11	1.30751e-08	GO:0007010///cytoskeleton organization+++GO:0008360///regulation of cell shape+++GO:0030036///actin cytoskeleton organization+++GO:0043087///regulation of GTPase activity+++GO:0046847///filopodium assembly
ENSG00000086712	TXLNG	mRNA	24.32	24.75	23.47	18.28	19.57	19.19	-0.268297	0.000294593	0.00641554	GO:0007049///cell cycle+++GO:0010564///regulation of cell cycle process+++GO:0030500///regulation of bone mineralization+++GO:0051726///regulation of cell cycle
ENSG00000147408	CSGALNACT1	mRNA	15.38	16.26	14.86	11.62	11.18	11.58	-0.315504	0.00101591	0.0175231	GO:0001958///endochondral ossification+++GO:0015014///heparan sulfate proteoglycan biosynthetic process, polysaccharide chain biosynthetic process+++GO:0019276///UDP-N-acetylgalactosamine metabolic process+++GO:0030166///proteoglycan biosynthetic process+++GO:0030198///extracellular matrix organization+++GO:0030204///chondroitin sulfate metabolic process+++GO:0030206///chondroitin sulfate biosynt…
ENSG00000168453	HR	mRNA	42.69	38.58	44.12	29.82	33.27	31.28	-0.321399	2.83247e-06	0.000138312	GO:0006355///regulation of transcription, DNA-templated+++GO:0033169///histone H3-K9 demethylation+++GO:0045892///negative regulation of transcription, DNA-templated+++GO:0055114///oxidation-reduction process
ENSG00000136478	TEX2	mRNA	7.64	9.83	10.31	6.84	6.84	7.25	-0.32614	0.00374221	0.0467168	GO:0006665///sphingolipid metabolic process+++GO:0006869///lipid transport+++GO:0007165///signal transduction
ENSG00000170412	GPRC5C	mRNA	4.44	4.71	4.19	7	6.04	6.04	0.578854	0.00218658	0.031526	GO:0007165///signal transduction+++GO:0007186///G protein-coupled receptor signaling pathway+++GO:0032147///activation of protein kinase activity
ENSG00000186918	ZNF395	mRNA	10.99	13.99	15.74	8.72	10.25	10.6	-0.370559	0.000969891	0.0169657	GO:0001771///immunological synapse formation+++GO:0001913///T cell mediated cytotoxicity+++GO:0002357///defense response to tumor cell+++GO:0002418///immune response to tumor cell+++GO:0006355///regulation of transcription, DNA-templated+++GO:0006357///regulation of transcription by RNA polymerase II+++GO:0006915///apoptotic process+++GO:0006968///cellular defense response+++GO:0019835///cytolysi…
ENSG00000034152	MAP2K3	mRNA	154.74	159.06	152.96	180.91	184.61	187.67	0.329754	1.95946e-11	3.69208e-09	GO:0000165///MAPK cascade+++GO:0000187///activation of MAPK activity+++GO:0006468///protein phosphorylation+++GO:0006954///inflammatory response+++GO:0007165///signal transduction+++GO:0007346///regulation of mitotic cell cycle+++GO:0016310///phosphorylation+++GO:0018108///peptidyl-tyrosine phosphorylation+++GO:0023014///signal transduction by protein phosphorylation+++GO:0031098///stress-activat…
ENSG00000082497	SERTAD4	mRNA	2.93	4.16	4.38	1.92	2.99	2.33	-0.602035	0.0037912	0.0470632
ENSG00000136802	LRRC8A	mRNA	96.14	97.32	104.1	77.36	73.62	76.04	-0.30043	9.4184e-10	1.15793e-07	GO:0002329///pre-B cell differentiation+++GO:0006470///protein dephosphorylation+++GO:0006811///ion transport+++GO:0006820///anion transport+++GO:0006884///cell volume homeostasis+++GO:0006970///response to osmotic stress+++GO:0015698///inorganic anion transport+++GO:0015734///taurine transport+++GO:0015810///aspartate transmembrane transport+++GO:0030154///cell differentiation+++GO:0034214///pro…
ENSG00000136688	IL36G	mRNA	318.05	298.33	309.98	432.91	443.65	415.54	0.561549	9.29651e-26	8.60091e-23	GO:0002376///immune system process+++GO:0002437///inflammatory response to antigenic stimulus+++GO:0006954///inflammatory response+++GO:0006955///immune response+++GO:0007267///cell-cell signaling+++GO:0010628///positive regulation of gene expression+++GO:0019221///cytokine-mediated signaling pathway+++GO:0043123///positive regulation of I-kappaB kinase/NF-kappaB signaling+++GO:0045087///innate i…
ENSG00000189056	RELN	mRNA	14.04	17.2	18.9	11.29	9.89	11.36	-0.533919	9.47396e-11	1.45337e-08	GO:0000904///cell morphogenesis involved in differentiation+++GO:0001764///neuron migration+++GO:0006508///proteolysis+++GO:0007155///cell adhesion+++GO:0007275///multicellular organism development+++GO:0007411///axon guidance+++GO:0007417///central nervous system development+++GO:0007420///brain development+++GO:0007612///learning+++GO:0007616///long-term memory+++GO:0007626///locomotory behavio…
ENSG00000052344	PRSS8	mRNA	61.61	51.97	52.52	79.38	79.21	74.24	0.568361	5.79419e-12	1.16793e-09	GO:0006508///proteolysis+++GO:0010765///positive regulation of sodium ion transport+++GO:0070268///cornification
ENSG00000136731	UGGT1	mRNA	26.31	30.76	31.75	24.16	21.86	22.81	-0.280678	4.08105e-06	0.000188653	GO:0006486///protein glycosylation+++GO:0018279///protein N-linked glycosylation via asparagine+++GO:0051084///'de novo' posttranslational protein folding+++GO:0071712///ER-associated misfolded protein catabolic process+++GO:0097359///UDP-glucosylation+++GO:1904380///endoplasmic reticulum mannose trimming
ENSG00000167173	C15orf39	mRNA	33.32	32.89	34.49	40.7	40.3	41.07	0.363604	9.89152e-10	1.19909e-07
ENSG00000005100	DHX33	mRNA	33.33	35.25	36.97	27.6	27.23	27.49	-0.273217	2.89803e-06	0.000141116	GO:0006413///translational initiation+++GO:0032481///positive regulation of type I interferon production+++GO:0043410///positive regulation of MAPK cascade+++GO:0045943///positive regulation of transcription by RNA polymerase I+++GO:0051092///positive regulation of NF-kappaB transcription factor activity+++GO:1900227///positive regulation of NLRP3 inflammasome complex assembly
ENSG00000124225	PMEPA1	mRNA	59.13	65.92	61.19	46.03	45.49	45.69	-0.352773	7.92441e-11	1.26574e-08	GO:0007049///cell cycle+++GO:0007059///chromosome segregation+++GO:0007062///sister chromatid cohesion+++GO:0009968///negative regulation of signal transduction+++GO:0010991///negative regulation of SMAD protein complex assembly+++GO:0030512///negative regulation of transforming growth factor beta receptor signaling pathway+++GO:0030521///androgen receptor signaling pathway+++GO:0051301///cell di…
ENSG00000163808	KIF15	mRNA	7.65	8.85	8.65	6.31	6.38	6.31	-0.321865	0.00379947	0.0470632	GO:0000278///mitotic cell cycle+++GO:0006890///retrograde vesicle-mediated transport, Golgi to ER+++GO:0007018///microtubule-based movement+++GO:0019886///antigen processing and presentation of exogenous peptide antigen via MHC class II
ENSG00000137812	KNL1	mRNA	8.4	9.34	8.79	7.27	6.65	6.37	-0.300556	0.000279852	0.00620362	GO:0001675///acrosome assembly+++GO:0007049///cell cycle+++GO:0007059///chromosome segregation+++GO:0008608///attachment of spindle microtubules to kinetochore+++GO:0010923///negative regulation of phosphatase activity+++GO:0034080///CENP-A containing nucleosome assembly+++GO:0034501///protein localization to kinetochore+++GO:0051301///cell division
ENSG00000047932	GOPC	mRNA	41.27	44.9	41.68	31.77	30.88	33.15	-0.330444	8.60987e-08	6.38899e-06	GO:0006888///ER to Golgi vesicle-mediated transport+++GO:0006893///Golgi to plasma membrane transport+++GO:0007289///spermatid nucleus differentiation+++GO:0010360///negative regulation of anion channel activity+++GO:0015031///protein transport+++GO:0043004///cytoplasmic sequestering of CFTR protein+++GO:0045176///apical protein localization+++GO:0050790///regulation of catalytic activity+++GO:20…
ENSG00000101115	SALL4	mRNA	1.34	1.87	1.39	2.64	2.12	2.54	0.627204	0.00400988	0.0489516	GO:0000122///negative regulation of transcription by RNA polymerase II+++GO:0001701///in utero embryonic development+++GO:0001833///inner cell mass cell proliferation+++GO:0001843///neural tube closure+++GO:0003281///ventricular septum development+++GO:0006355///regulation of transcription, DNA-templated+++GO:0007507///heart development+++GO:0009888///tissue development+++GO:0019827///stem cell p…
ENSG00000124201	ZNFX1	mRNA	55.16	61.89	60.63	71.13	66.98	71.47	0.325716	3.07787e-11	5.33548e-09	GO:0006355///regulation of transcription, DNA-templated+++GO:0006357///regulation of transcription by RNA polymerase II+++GO:0030702///chromatin silencing at centromere+++GO:0031048///chromatin silencing by small RNA+++GO:0031508///pericentric heterochromatin assembly
ENSG00000162430	SELENON	mRNA	48.48	53.67	56.17	38.39	42.29	41.56	-0.285362	5.0101e-06	0.000223265	GO:0048741///skeletal muscle fiber development+++GO:0055074///calcium ion homeostasis+++GO:0055114///oxidation-reduction process+++GO:0060314///regulation of ryanodine-sensitive calcium-release channel activity+++GO:1902884///positive regulation of response to oxidative stress
ENSG00000143515	ATP8B2	mRNA	6.25	7.82	8.11	9.74	8.61	8.69	0.374757	0.000292975	0.00639637	GO:0006869///lipid transport+++GO:0007030///Golgi organization+++GO:0015914///phospholipid transport+++GO:0034204///lipid translocation+++GO:0034220///ion transmembrane transport+++GO:0045332///phospholipid translocation
ENSG00000022567	SLC45A4	mRNA	7.82	10.07	10.11	12.47	9.81	10.05	0.29416	0.00281172	0.0379981	GO:0015770///sucrose transport
ENSG00000112414	ADGRG6	mRNA	18.38	20.75	20.71	14.82	15.09	16.32	-0.281434	5.13418e-05	0.00157449	GO:0007005///mitochondrion organization+++GO:0007165///signal transduction+++GO:0007166///cell surface receptor signaling pathway+++GO:0007186///G protein-coupled receptor signaling pathway+++GO:0007189///adenylate cyclase-activating G protein-coupled receptor signaling pathway+++GO:0014037///Schwann cell differentiation+++GO:0019933///cAMP-mediated signaling+++GO:0022011///myelination in periphe…
ENSG00000169403	PTAFR	mRNA	40.47	42.18	40.48	55.76	48.89	52.2	0.434622	3.76659e-12	7.86672e-10	GO:0001816///cytokine production+++GO:0002693///positive regulation of cellular extravasation+++GO:0006357///regulation of transcription by RNA polymerase II+++GO:0006935///chemotaxis+++GO:0006954///inflammatory response+++GO:0006955///immune response+++GO:0007165///signal transduction+++GO:0007186///G protein-coupled receptor signaling pathway+++GO:0007567///parturition+++GO:0009609///response t…
ENSG00000073756	PTGS2	mRNA	362.73	378.07	385.22	192.01	209.83	201.85	-0.812855	2.52323e-78	4.37403e-74	GO:0001516///prostaglandin biosynthetic process+++GO:0001525///angiogenesis+++GO:0006629///lipid metabolic process+++GO:0006631///fatty acid metabolic process+++GO:0006633///fatty acid biosynthetic process+++GO:0006693///prostaglandin metabolic process+++GO:0006954///inflammatory response+++GO:0006979///response to oxidative stress+++GO:0007566///embryo implantation+++GO:0007568///aging+++GO:0007…
ENSG00000087494	PTHLH	mRNA	207.63	231.62	233.02	183.63	164.35	173.05	-0.358266	2.22986e-09	2.43111e-07	GO:0001501///skeletal system development+++GO:0002076///osteoblast development+++GO:0007165///signal transduction+++GO:0007186///G protein-coupled receptor signaling pathway+++GO:0007189///adenylate cyclase-activating G protein-coupled receptor signaling pathway+++GO:0007267///cell-cell signaling+++GO:0007565///female pregnancy+++GO:0008284///positive regulation of cell proliferation+++GO:0008285…
ENSG00000171680	PLEKHG5	mRNA	23.91	24.71	26.27	32.11	28.23	28.28	0.32286	4.19483e-06	0.000192374	GO:0007186///G protein-coupled receptor signaling pathway+++GO:0035767///endothelial cell chemotaxis+++GO:0043065///positive regulation of apoptotic process+++GO:0043123///positive regulation of I-kappaB kinase/NF-kappaB signaling+++GO:0051056///regulation of small GTPase mediated signal transduction+++GO:0099575///regulation of protein catabolic process at presynapse, modulating synaptic transmi…
ENSG00000057704	TMCC3	mRNA	49.92	45.41	45.19	65.72	78.38	70.68	0.695373	1.58953e-23	1.19802e-20
ENSG00000173706	HEG1	mRNA	22.4	29.91	28.34	19.54	18.43	18.51	-0.424209	1.37257e-08	1.23431e-06	GO:0001570///vasculogenesis+++GO:0001701///in utero embryonic development+++GO:0001885///endothelial cell development+++GO:0001886///endothelial cell morphogenesis+++GO:0001944///vasculature development+++GO:0001945///lymph vessel development+++GO:0003017///lymph circulation+++GO:0003209///cardiac atrium morphogenesis+++GO:0003222///ventricular trabecula myocardium morphogenesis+++GO:0003281///ve…
ENSG00000166532	RIMKLB	mRNA	75.2	80.53	83.44	65.21	61.89	60.12	-0.268477	2.57156e-09	2.76882e-07	GO:0006464///cellular protein modification process+++GO:0008652///cellular amino acid biosynthetic process
ENSG00000118965	WDR35	mRNA	5.62	6.8	7.32	4.7	5.37	4.88	-0.324224	0.00345263	0.0441182	GO:0009636///response to toxic substance+++GO:0010629///negative regulation of gene expression+++GO:0030030///cell projection organization+++GO:0032496///response to lipopolysaccharide+++GO:0035721///intraciliary retrograde transport+++GO:0035735///intraciliary transport involved in cilium assembly+++GO:0042073///intraciliary transport+++GO:0043065///positive regulation of apoptotic process+++GO:…
ENSG00000144959	NCEH1	mRNA	57.25	59.66	58.38	79.37	69.83	71.44	0.413057	2.38254e-13	6.07371e-11	GO:0006470///protein dephosphorylation+++GO:0006629///lipid metabolic process+++GO:0006805///xenobiotic metabolic process+++GO:0009056///catabolic process+++GO:0016042///lipid catabolic process+++GO:0034383///low-density lipoprotein particle clearance+++GO:0060395///SMAD protein signal transduction
ENSG00000187514	PTMA	mRNA	1959.95	1913.03	2034.34	1095.13	1113.64	1108.77	-0.74868	4.61748e-75	4.0022e-71	GO:0006351///transcription, DNA-templated+++GO:0043066///negative regulation of apoptotic process+++GO:0043486///histone exchange
ENSG00000178409	BEND3	mRNA	4.86	5.68	6.66	4.21	4.27	3.85	-0.398656	0.00135906	0.0218953	GO:0000122///negative regulation of transcription by RNA polymerase II+++GO:0000183///chromatin silencing at rDNA+++GO:0006306///DNA methylation+++GO:0006325///chromatin organization+++GO:0034773///histone H4-K20 trimethylation+++GO:0036124///histone H3-K9 trimethylation+++GO:0043967///histone H4 acetylation+++GO:0051260///protein homooligomerization+++GO:0080182///histone H3-K4 trimethylation+++…
ENSG00000158966	CACHD1	mRNA	5.87	6.07	5.3	3.92	3.6	3.76	-0.529948	2.01912e-05	0.000728105	GO:0006811///ion transport+++GO:0006816///calcium ion transport+++GO:0070588///calcium ion transmembrane transport
ENSG00000135913	USP37	mRNA	12.1	12.52	12.32	9.54	9.26	8.57	-0.342526	7.68714e-06	0.000316524	GO:0000082///G1/S transition of mitotic cell cycle+++GO:0006275///regulation of DNA replication+++GO:0006508///proteolysis+++GO:0006511///ubiquitin-dependent protein catabolic process+++GO:0007049///cell cycle+++GO:0016579///protein deubiquitination+++GO:0035871///protein K11-linked deubiquitination+++GO:0051301///cell division+++GO:0071108///protein K48-linked deubiquitination
ENSG00000187164	SHTN1	mRNA	34.09	37.73	39.13	25.1	24.33	27.57	-0.387189	8.48102e-10	1.05769e-07	GO:0006930///substrate-dependent cell migration, cell extension+++GO:0007265///Ras protein signal transduction+++GO:0007275///multicellular organism development+++GO:0007409///axonogenesis+++GO:0032488///Cdc42 protein signal transduction+++GO:0038007///netrin-activated signaling pathway+++GO:0045773///positive regulation of axon extension+++GO:0048812///neuron projection morphogenesis+++GO:006032…
ENSG00000030110	BAK1	mRNA	42.9	40.5	39.16	49.91	49.95	51.36	0.38634	5.32082e-07	3.25924e-05	GO:0001776///leukocyte homeostasis+++GO:0001782///B cell homeostasis+++GO:0001783///B cell apoptotic process+++GO:0001836///release of cytochrome c from mitochondria+++GO:0001974///blood vessel remodeling+++GO:0002262///myeloid cell homeostasis+++GO:0002352///B cell negative selection+++GO:0006915///apoptotic process+++GO:0006919///activation of cysteine-type endopeptidase activity involved in ap…
ENSG00000158055	GRHL3	mRNA	32.23	25.19	29.55	40.16	47.62	39.21	0.624196	1.6981e-10	2.41283e-08	GO:0001736///establishment of planar polarity+++GO:0001843///neural tube closure+++GO:0006357///regulation of transcription by RNA polymerase II+++GO:0007389///pattern specification process+++GO:0007398///ectoderm development+++GO:0007417///central nervous system development+++GO:0008544///epidermis development+++GO:0010628///positive regulation of gene expression+++GO:0032956///regulation of act…
ENSG00000123728	RAP2C	mRNA	14.01	12.89	13.78	9.91	9.21	9.63	-0.414706	5.60524e-05	0.00169179	GO:0007165///signal transduction+++GO:0030033///microvillus assembly+++GO:0030336///negative regulation of cell migration+++GO:0031954///positive regulation of protein autophosphorylation+++GO:0032486///Rap protein signal transduction+++GO:0043312///neutrophil degranulation+++GO:0061097///regulation of protein tyrosine kinase activity+++GO:0090557///establishment of endothelial intestinal barrier…
ENSG00000130202	NECTIN2	mRNA	122.11	110.96	113.03	130.85	136.16	127.7	0.290837	1.43076e-06	7.70257e-05	GO:0001675///acrosome assembly+++GO:0002860///positive regulation of natural killer cell mediated cytotoxicity directed against tumor cell target+++GO:0002891///positive regulation of immunoglobulin mediated immune response+++GO:0007010///cytoskeleton organization+++GO:0007155///cell adhesion+++GO:0007156///homophilic cell adhesion via plasma membrane adhesion molecules+++GO:0007286///spermatid d…
ENSG00000059573	ALDH18A1	mRNA	46.14	49.38	51.17	37.46	36.33	39.67	-0.280239	1.71021e-05	0.000630775	GO:0006536///glutamate metabolic process+++GO:0006561///proline biosynthetic process+++GO:0006592///ornithine biosynthetic process+++GO:0008152///metabolic process+++GO:0008652///cellular amino acid biosynthetic process+++GO:0016310///phosphorylation+++GO:0019240///citrulline biosynthetic process+++GO:0055114///oxidation-reduction process+++GO:0055129///L-proline biosynthetic process
ENSG00000078804	TP53INP2	mRNA	36.33	33.88	35.61	41.35	47.54	40.15	0.378939	2.29346e-07	1.56524e-05	GO:0000045///autophagosome assembly+++GO:0001649///osteoblast differentiation+++GO:0001894///tissue homeostasis+++GO:0006506///GPI anchor biosynthetic process+++GO:0006511///ubiquitin-dependent protein catabolic process+++GO:0006914///autophagy+++GO:0010508///positive regulation of autophagy+++GO:0016236///macroautophagy+++GO:0016255///attachment of GPI anchor to protein+++GO:0034394///protein lo…
ENSG00000101413	RPRD1B	mRNA	44.22	47.86	47.72	30.69	31.43	28.78	-0.502422	8.1563e-15	2.61832e-12	GO:0008284///positive regulation of cell proliferation+++GO:0010564///regulation of cell cycle process+++GO:0031124///mRNA 3'-end processing+++GO:0042795///snRNA transcription by RNA polymerase II+++GO:0045944///positive regulation of transcription by RNA polymerase II+++GO:0070940///dephosphorylation of RNA polymerase II C-terminal domain
ENSG00000104388	RAB2A	mRNA	44.29	43.81	42.01	31.63	34.37	33.88	-0.296539	1.05341e-05	0.000416916	GO:0006886///intracellular protein transport+++GO:0006888///ER to Golgi vesicle-mediated transport+++GO:0007030///Golgi organization+++GO:0015031///protein transport+++GO:0016192///vesicle-mediated transport+++GO:0032482///Rab protein signal transduction+++GO:0043687///post-translational protein modification
ENSG00000111540	RAB5B	mRNA	43.32	44.46	42.9	51.09	50.42	46.49	0.265216	3.00565e-05	0.000998139	GO:0006886///intracellular protein transport+++GO:0006897///endocytosis+++GO:0007032///endosome organization+++GO:0015031///protein transport+++GO:0019882///antigen processing and presentation+++GO:0030100///regulation of endocytosis+++GO:0032482///Rab protein signal transduction+++GO:0043312///neutrophil degranulation+++GO:0048227///plasma membrane to endosome transport
ENSG00000164754	RAD21	mRNA	557.65	608.71	604.89	453.05	458.88	460.85	-0.281032	1.17817e-13	3.19119e-11	GO:0006281///DNA repair+++GO:0006302///double-strand break repair+++GO:0006310///DNA recombination+++GO:0006357///regulation of transcription by RNA polymerase II+++GO:0006915///apoptotic process+++GO:0006974///cellular response to DNA damage stimulus+++GO:0007049///cell cycle+++GO:0007059///chromosome segregation+++GO:0007062///sister chromatid cohesion+++GO:0007131///reciprocal meiotic recombin…
ENSG00000129925	PGAP6	mRNA	15.22	16.91	16.68	13.47	11.6	12.64	-0.285946	0.00266019	0.0363966	GO:0008150///biological_process
ENSG00000125249	RAP2A	mRNA	9.26	9.16	8.65	7.47	6.08	6.24	-0.367234	0.000652842	0.0123654	GO:0001934///positive regulation of protein phosphorylation+++GO:0007165///signal transduction+++GO:0030033///microvillus assembly+++GO:0030336///negative regulation of cell migration+++GO:0031532///actin cytoskeleton reorganization+++GO:0031954///positive regulation of protein autophosphorylation+++GO:0032486///Rap protein signal transduction+++GO:0034613///cellular protein localization+++GO:003…
ENSG00000181467	RAP2B	mRNA	55.1	53.64	58.68	63	71.96	67.3	0.359303	1.23284e-10	1.82661e-08	GO:0007165///signal transduction+++GO:0030033///microvillus assembly+++GO:0030168///platelet activation+++GO:0030336///negative regulation of cell migration+++GO:0031954///positive regulation of protein autophosphorylation+++GO:0032486///Rap protein signal transduction+++GO:0043312///neutrophil degranulation+++GO:0061097///regulation of protein tyrosine kinase activity+++GO:0070527///platelet agg…
ENSG00000155903	RASA2	mRNA	11.91	13.04	11.91	17.6	15.97	15.65	0.546969	4.88289e-11	7.98537e-09	GO:0000165///MAPK cascade+++GO:0007165///signal transduction+++GO:0035556///intracellular signal transduction+++GO:0043087///regulation of GTPase activity+++GO:0043547///positive regulation of GTPase activity+++GO:0046580///negative regulation of Ras protein signal transduction
ENSG00000117222	RBBP5	mRNA	24.13	24.25	24.24	18.18	18.52	19.57	-0.283992	0.000126166	0.00323534	GO:0006325///chromatin organization+++GO:0006974///cellular response to DNA damage stimulus+++GO:0043627///response to estrogen+++GO:0043687///post-translational protein modification+++GO:0045652///regulation of megakaryocyte differentiation+++GO:0051568///histone H3-K4 methylation+++GO:1904837///beta-catenin-TCF complex assembly
ENSG00000163904	SENP2	mRNA	39.89	40.82	42.87	24.67	25.14	24.44	-0.655396	1.47494e-20	9.46966e-18	GO:0001934///positive regulation of protein phosphorylation+++GO:0007507///heart development+++GO:0009950///dorsal/ventral axis specification+++GO:0015031///protein transport+++GO:0016055///Wnt signaling pathway+++GO:0016925///protein sumoylation+++GO:0016926///protein desumoylation+++GO:0030111///regulation of Wnt signaling pathway+++GO:0031397///negative regulation of protein ubiquitination+++G…
ENSG00000114450	GNB4	mRNA	16.56	19.78	19.81	12.86	13.4	13.43	-0.425735	6.52065e-08	4.97953e-06	GO:0006457///protein folding+++GO:0007165///signal transduction+++GO:0007186///G protein-coupled receptor signaling pathway+++GO:0021762///substantia nigra development
ENSG00000173039	RELA	mRNA	198.79	201.35	203.96	239.38	221.76	230.52	0.282623	1.30725e-09	1.5394e-07	GO:0000122///negative regulation of transcription by RNA polymerase II+++GO:0001889///liver development+++GO:0001942///hair follicle development+++GO:0002223///stimulatory C-type lectin receptor signaling pathway+++GO:0006117///acetaldehyde metabolic process+++GO:0006325///chromatin organization+++GO:0006351///transcription, DNA-templated+++GO:0006355///regulation of transcription, DNA-templated+…
ENSG00000171552	BCL2L1	mRNA	84.84	89.23	93.42	68.95	69.38	66.67	-0.295798	2.43928e-07	1.64533e-05	GO:0001541///ovarian follicle development+++GO:0001701///in utero embryonic development+++GO:0001836///release of cytochrome c from mitochondria+++GO:0006897///endocytosis+++GO:0006915///apoptotic process+++GO:0007093///mitotic cell cycle checkpoint+++GO:0007281///germ cell development+++GO:0007283///spermatogenesis+++GO:0008283///cell proliferation+++GO:0008284///positive regulation of cell prol…
ENSG00000116741	RGS2	mRNA	28.73	32.62	31.33	40.43	37.78	43.29	0.475051	6.53235e-06	0.000275519	GO:0001975///response to amphetamine+++GO:0007049///cell cycle+++GO:0007186///G protein-coupled receptor signaling pathway+++GO:0007283///spermatogenesis+++GO:0007420///brain development+++GO:0008277///regulation of G protein-coupled receptor signaling pathway+++GO:0010519///negative regulation of phospholipase activity+++GO:0010614///negative regulation of cardiac muscle hypertrophy+++GO:0010976…
ENSG00000117152	RGS4	mRNA	21.32	19.1	18.79	25.1	26.33	24.91	0.446166	5.29747e-07	3.25644e-05	GO:0000188///inactivation of MAPK activity+++GO:0001975///response to amphetamine+++GO:0007186///G protein-coupled receptor signaling pathway+++GO:0007420///brain development+++GO:0008277///regulation of G protein-coupled receptor signaling pathway+++GO:0009968///negative regulation of signal transduction+++GO:0010460///positive regulation of heart rate+++GO:0042220///response to cocaine+++GO:004…
ENSG00000069399	BCL3	mRNA	40.78	43.59	40.91	50.96	44.17	47.61	0.274128	0.0007795	0.0141642	GO:0002268///follicular dendritic cell differentiation+++GO:0002315///marginal zone B cell differentiation+++GO:0002455///humoral immune response mediated by circulating immunoglobulin+++GO:0002467///germinal center formation+++GO:0006351///transcription, DNA-templated+++GO:0006974///cellular response to DNA damage stimulus+++GO:0007249///I-kappaB kinase/NF-kappaB signaling+++GO:0009615///respons…
ENSG00000258818	RNASE4	mRNA	4.82	5.01	4.94	2.38	3.06	3.26	-0.681414	0.00361739	0.0456386	GO:0006379///mRNA cleavage+++GO:0090305///nucleic acid phosphodiester bond hydrolysis+++GO:0090501///RNA phosphodiester bond hydrolysis+++GO:0090502///RNA phosphodiester bond hydrolysis, endonucleolytic
ENSG00000067900	ROCK1	mRNA	5.08	5.66	5.85	4.31	4.19	3.37	-0.395676	0.000216508	0.0049645	GO:0000281///mitotic cytokinesis+++GO:0003180///aortic valve morphogenesis+++GO:0003383///apical constriction+++GO:0006468///protein phosphorylation+++GO:0006915///apoptotic process+++GO:0006939///smooth muscle contraction+++GO:0007159///leukocyte cell-cell adhesion+++GO:0007165///signal transduction+++GO:0007186///G protein-coupled receptor signaling pathway+++GO:0007249///I-kappaB kinase/NF-kap…
ENSG00000214026	MRPL23	mRNA	148.21	128.94	126.6	142.31	167.47	158.72	0.286725	0.00353475	0.04489	GO:0000122///negative regulation of transcription by RNA polymerase II+++GO:0000184///nuclear-transcribed mRNA catabolic process, nonsense-mediated decay+++GO:0006412///translation+++GO:0006413///translational initiation+++GO:0006610///ribosomal protein import into nucleus+++GO:0006614///SRP-dependent cotranslational protein targeting to membrane+++GO:0008284///positive regulation of cell prolife…
ENSG00000108107	RPL28	mRNA	995.23	922.48	916.06	1056.67	1010.8	1043.22	0.345184	3.24678e-09	3.43188e-07	GO:0000184///nuclear-transcribed mRNA catabolic process, nonsense-mediated decay+++GO:0006412///translation+++GO:0006413///translational initiation+++GO:0006614///SRP-dependent cotranslational protein targeting to membrane+++GO:0019083///viral transcription
ENSG00000229117	RPL41	mRNA	3096.34	2941.03	2843.8	3455.97	3495.59	3460.56	0.296479	4.46623e-09	4.55424e-07	GO:0000184///nuclear-transcribed mRNA catabolic process, nonsense-mediated decay+++GO:0002181///cytoplasmic translation+++GO:0006412///translation+++GO:0006413///translational initiation+++GO:0006614///SRP-dependent cotranslational protein targeting to membrane+++GO:0019083///viral transcription
ENSG00000115268	RPS15	mRNA	2484.63	2044.56	2172.54	2723.69	2618.47	2740.22	0.338837	0.00137278	0.0220549	GO:0000028///ribosomal small subunit assembly+++GO:0000056///ribosomal small subunit export from nucleus+++GO:0000184///nuclear-transcribed mRNA catabolic process, nonsense-mediated decay+++GO:0001649///osteoblast differentiation+++GO:0006364///rRNA processing+++GO:0006412///translation+++GO:0006413///translational initiation+++GO:0006614///SRP-dependent cotranslational protein targeting to membr…
ENSG00000182774	RPS17	mRNA	2592.19	2250.65	2231.45	2644.26	2828.15	2724.14	0.279426	1.50106e-05	0.00056567	GO:0000184///nuclear-transcribed mRNA catabolic process, nonsense-mediated decay+++GO:0006364///rRNA processing+++GO:0006412///translation+++GO:0006413///translational initiation+++GO:0006614///SRP-dependent cotranslational protein targeting to membrane+++GO:0019083///viral transcription+++GO:0034101///erythrocyte homeostasis+++GO:0042274///ribosomal small subunit biogenesis
ENSG00000177954	RPS27	mRNA	7630.42	7256.08	6966.89	8892.61	8891.56	8505.1	0.325281	1.94098e-09	2.17077e-07	GO:0000028///ribosomal small subunit assembly+++GO:0000184///nuclear-transcribed mRNA catabolic process, nonsense-mediated decay+++GO:0006364///rRNA processing+++GO:0006412///translation+++GO:0006413///translational initiation+++GO:0006614///SRP-dependent cotranslational protein targeting to membrane+++GO:0019083///viral transcription
ENSG00000176697	BDNF	mRNA	5.22	5.78	5.69	3.31	3.67	4.07	-0.515909	0.000604874	0.0116635	GO:0001657///ureteric bud development+++GO:0001662///behavioral fear response+++GO:0007169///transmembrane receptor protein tyrosine kinase signaling pathway+++GO:0007202///activation of phospholipase C activity+++GO:0007214///gamma-aminobutyric acid signaling pathway+++GO:0007399///nervous system development+++GO:0007406///negative regulation of neuroblast proliferation+++GO:0007411///axon guida…
ENSG00000143546	S100A8	mRNA	62.03	60.3	63.05	96.53	91.53	120.23	0.802391	1.3357e-05	0.00050777	GO:0001816///cytokine production+++GO:0002224///toll-like receptor signaling pathway+++GO:0002376///immune system process+++GO:0002523///leukocyte migration involved in inflammatory response+++GO:0002526///acute inflammatory response+++GO:0002544///chronic inflammatory response+++GO:0002793///positive regulation of peptide secretion+++GO:0006914///autophagy+++GO:0006915///apoptotic process+++GO:0…
ENSG00000163220	S100A9	mRNA	174.64	158	166.32	196.78	196.38	226.25	0.384423	4.23747e-05	0.00133073	GO:0001516///prostaglandin biosynthetic process+++GO:0001816///cytokine production+++GO:0001934///positive regulation of protein phosphorylation+++GO:0002224///toll-like receptor signaling pathway+++GO:0002376///immune system process+++GO:0002523///leukocyte migration involved in inflammatory response+++GO:0002906///negative regulation of mature B cell apoptotic process+++GO:0006914///autophagy++…
ENSG00000197747	S100A10	mRNA	2914.34	2590.54	2639.15	3200.79	3215.65	3184.94	0.312399	1.37423e-08	1.23431e-06	GO:0001765///membrane raft assembly+++GO:0006900///vesicle budding from membrane+++GO:0042493///response to drug+++GO:0043547///positive regulation of GTPase activity+++GO:0051099///positive regulation of binding+++GO:0051496///positive regulation of stress fiber assembly+++GO:0051894///positive regulation of focal adhesion assembly+++GO:0072659///protein localization to plasma membrane+++GO:1900…
ENSG00000163191	S100A11	mRNA	5096.24	4505.13	4467.54	5755.02	5636.24	5479.49	0.333117	1.61579e-08	1.42907e-06	GO:0007165///signal transduction+++GO:0008156///negative regulation of DNA replication+++GO:0008285///negative regulation of cell proliferation+++GO:0014911///positive regulation of smooth muscle cell migration+++GO:0042127///regulation of cell proliferation+++GO:0043312///neutrophil degranulation+++GO:0098609///cell-cell adhesion
ENSG00000047634	SCML1	mRNA	15.05	15.27	15.42	10.55	11.37	11.78	-0.328684	0.00145241	0.0230563	GO:0006355///regulation of transcription, DNA-templated+++GO:0009653///anatomical structure morphogenesis+++GO:0045892///negative regulation of transcription, DNA-templated
ENSG00000277632	CCL3	mRNA	33.87	47.85	45.37	60.9	73.1	81.52	0.845635	9.14058e-10	1.1318e-07	GO:0000165///MAPK cascade+++GO:0001649///osteoblast differentiation+++GO:0001775///cell activation+++GO:0002548///monocyte chemotaxis+++GO:0006816///calcium ion transport+++GO:0006874///cellular calcium ion homeostasis+++GO:0006887///exocytosis+++GO:0006935///chemotaxis+++GO:0006954///inflammatory response+++GO:0006955///immune response+++GO:0007010///cytoskeleton organization+++GO:0007165///sign…
ENSG00000169248	CXCL11	mRNA	60.86	78.8	64.47	44.73	42.11	43.32	-0.564063	2.16773e-09	2.39348e-07	GO:0006935///chemotaxis+++GO:0006952///defense response+++GO:0006954///inflammatory response+++GO:0006955///immune response+++GO:0007165///signal transduction+++GO:0007186///G protein-coupled receptor signaling pathway+++GO:0007189///adenylate cyclase-activating G protein-coupled receptor signaling pathway+++GO:0007267///cell-cell signaling+++GO:0010818///T cell chemotaxis+++GO:0030593///neutroph…
ENSG00000100439	ABHD4	mRNA	43.55	43.4	38.27	54.14	47.08	47.2	0.329142	4.14199e-05	0.00130548	GO:0006629///lipid metabolic process+++GO:0006654///phosphatidic acid biosynthetic process+++GO:0016042///lipid catabolic process+++GO:0036152///phosphatidylethanolamine acyl-chain remodeling+++GO:0055088///lipid homeostasis+++GO:0070292///N-acylphosphatidylethanolamine metabolic process
ENSG00000057657	PRDM1	mRNA	16.98	16.38	15.66	23.6	25.63	24.71	0.676499	7.97401e-20	4.56528e-17	GO:0000122///negative regulation of transcription by RNA polymerase II+++GO:0001701///in utero embryonic development+++GO:0001763///morphogenesis of a branching structure+++GO:0001892///embryonic placenta development+++GO:0001893///maternal placenta development+++GO:0002250///adaptive immune response+++GO:0002376///immune system process+++GO:0003170///heart valve development+++GO:0003279///cardia…
ENSG00000188428	BLOC1S5	mRNA	9.23	8.58	9.83	6.02	6.35	6.67	-0.450412	0.00198309	0.0291577	GO:0008089///anterograde axonal transport+++GO:0031175///neuron projection development+++GO:0032402///melanosome transport+++GO:0032438///melanosome organization+++GO:0035646///endosome to melanosome transport+++GO:0048490///anterograde synaptic vesicle transport+++GO:0050942///positive regulation of pigment cell differentiation
ENSG00000050393	MCUR1	mRNA	18.23	19.7	19.44	14.19	16.04	15.51	-0.274463	0.000501781	0.00998666	GO:0006811///ion transport+++GO:0006816///calcium ion transport+++GO:0006851///mitochondrial calcium ion transmembrane transport+++GO:0036444///calcium import into the mitochondrion+++GO:0051561///positive regulation of mitochondrial calcium ion concentration+++GO:0070509///calcium ion import
ENSG00000071537	SEL1L	mRNA	32.39	35.33	35.6	31.74	23.73	26.16	-0.273589	0.000152134	0.00375674	GO:0006641///triglyceride metabolic process+++GO:0007219///Notch signaling pathway+++GO:0009306///protein secretion+++GO:0016567///protein ubiquitination+++GO:0030433///ubiquitin-dependent ERAD pathway+++GO:0030970///retrograde protein transport, ER to cytosol+++GO:0034976///response to endoplasmic reticulum stress+++GO:0036503///ERAD pathway+++GO:0050821///protein stabilization+++GO:0055085///tr…
ENSG00000110876	SELPLG	mRNA	2.66	2.26	2.33	2.99	4.89	4.04	0.798514	0.000982094	0.0171364	GO:0007155///cell adhesion+++GO:0016032///viral process+++GO:0030097///hemopoiesis+++GO:0046718///viral entry into host cell+++GO:0050900///leukocyte migration+++GO:0050901///leukocyte tethering or rolling+++GO:0050902///leukocyte adhesive activation+++GO:0071354///cellular response to interleukin-6
ENSG00000005001	PRSS22	mRNA	34.4	35.56	32.6	44.76	42.95	46.68	0.46683	2.12953e-06	0.000107312	GO:0006508///proteolysis
ENSG00000112378	PERP	mRNA	1025.13	971.16	966.12	571.49	629.39	624.32	-0.597831	1.03878e-29	1.28623e-26	GO:0002934///desmosome organization+++GO:0006915///apoptotic process+++GO:0007155///cell adhesion+++GO:0007219///Notch signaling pathway+++GO:0034113///heterotypic cell-cell adhesion+++GO:0042981///regulation of apoptotic process+++GO:0045862///positive regulation of proteolysis+++GO:0070268///cornification+++GO:0072332///intrinsic apoptotic signaling pathway by p53 class mediator+++GO:0097186///…
ENSG00000167644	C19orf33	mRNA	1133.95	1052.31	1068	1288.76	1233.45	1264.15	0.270155	4.6082e-05	0.00143417	GO:0008150///biological_process
ENSG00000119669	IRF2BPL	mRNA	22.69	20.85	24.45	23.84	26.22	27.48	0.27616	0.000685681	0.0128085	GO:0000122///negative regulation of transcription by RNA polymerase II+++GO:0006357///regulation of transcription by RNA polymerase II+++GO:0007399///nervous system development+++GO:0016567///protein ubiquitination+++GO:0045944///positive regulation of transcription by RNA polymerase II+++GO:0046543///development of secondary female sexual characteristics
ENSG00000121274	TENT4B	mRNA	14.76	14.68	15.39	11.18	11.66	10.88	-0.327197	0.000207244	0.00480291	GO:0006364///rRNA processing+++GO:0006378///mRNA polyadenylation+++GO:0006397///mRNA processing+++GO:0007049///cell cycle+++GO:0010587///miRNA catabolic process+++GO:0032211///negative regulation of telomere maintenance via telomerase+++GO:0033500///carbohydrate homeostasis+++GO:0043629///ncRNA polyadenylation+++GO:0043630///ncRNA polyadenylation involved in polyadenylation-dependent ncRNA catabo…
ENSG00000106605	BLVRA	mRNA	51.83	46.72	47.55	32.96	39.32	36.39	-0.349594	0.00225304	0.0321718	GO:0042167///heme catabolic process+++GO:0055114///oxidation-reduction process
ENSG00000111707	SUDS3	mRNA	28.27	30.8	29.72	23.36	23.4	22.87	-0.264842	4.40019e-05	0.00137934	GO:0000122///negative regulation of transcription by RNA polymerase II+++GO:0006325///chromatin organization+++GO:0006915///apoptotic process+++GO:0016575///histone deacetylation+++GO:0016579///protein deubiquitination+++GO:0021762///substantia nigra development+++GO:0043065///positive regulation of apoptotic process+++GO:0045892///negative regulation of transcription, DNA-templated
ENSG00000188522	FAM83G	mRNA	25.85	24.07	25.16	27.92	30.2	28.44	0.290805	1.64523e-05	0.000612019	GO:0007165///signal transduction+++GO:0030509///BMP signaling pathway
ENSG00000189431	RASSF10	mRNA	26.52	26.76	27.3	27.88	32.83	31.08	0.273379	0.00107857	0.0183665	GO:0007165///signal transduction+++GO:0007399///nervous system development+++GO:0050769///positive regulation of neurogenesis+++GO:2000179///positive regulation of neural precursor cell proliferation
ENSG00000196369	SRGAP2B	mRNA	7.66	8.63	9.83	6.72	6.08	6.18	-0.391244	0.000106256	0.00280087	GO:0007399///nervous system development+++GO:0030336///negative regulation of cell migration
ENSG00000182158	CREB3L2	mRNA	8.34	9.24	10.02	7	6.93	6.36	-0.367247	5.90346e-05	0.00176442	GO:0002062///chondrocyte differentiation+++GO:0006355///regulation of transcription, DNA-templated+++GO:0006888///ER to Golgi vesicle-mediated transport+++GO:0006986///response to unfolded protein+++GO:0007275///multicellular organism development+++GO:0009611///response to wounding+++GO:0010628///positive regulation of gene expression+++GO:0010976///positive regulation of neuron projection develo…
ENSG00000100422	CERK	mRNA	8.88	9.49	10.59	11.35	11.82	10.54	0.30606	0.00232711	0.0329753	GO:0006665///sphingolipid metabolic process+++GO:0006672///ceramide metabolic process+++GO:0006687///glycosphingolipid metabolic process+++GO:0016310///phosphorylation+++GO:0046834///lipid phosphorylation
ENSG00000181026	AEN	mRNA	35.44	37.19	39.22	39.83	51.79	43.5	0.372988	8.40306e-06	0.000341141	GO:0000738///DNA catabolic process, exonucleolytic+++GO:0006401///RNA catabolic process+++GO:0006915///apoptotic process+++GO:0006974///cellular response to DNA damage stimulus+++GO:0010212///response to ionizing radiation+++GO:0042771///intrinsic apoptotic signaling pathway in response to DNA damage by p53 class mediator+++GO:0045071///negative regulation of viral genome replication+++GO:0051607…
ENSG00000126778	SIX1	mRNA	18.38	20.41	21.84	15.14	14.45	13.87	-0.37647	7.3718e-05	0.00208148	GO:0000122///negative regulation of transcription by RNA polymerase II+++GO:0001657///ureteric bud development+++GO:0001658///branching involved in ureteric bud morphogenesis+++GO:0001759///organ induction+++GO:0001822///kidney development+++GO:0003151///outflow tract morphogenesis+++GO:0006355///regulation of transcription, DNA-templated+++GO:0006915///apoptotic process+++GO:0007275///multicellu…
ENSG00000144426	NBEAL1	mRNA	6.15	7.8	8.3	5.71	6	5.03	-0.268103	0.00302538	0.0400635
ENSG00000105281	SLC1A5	mRNA	180.49	180.22	183.17	135.04	141.07	144.7	-0.280556	6.83187e-10	8.64456e-08	GO:0006865///amino acid transport+++GO:0006868///glutamine transport+++GO:0010585///glutamine secretion+++GO:0015804///neutral amino acid transport+++GO:0015825///L-serine transport+++GO:0016032///viral process+++GO:0046718///viral entry into host cell+++GO:0055085///transmembrane transport+++GO:0070207///protein homotrimerization+++GO:0140009///L-aspartate import across plasma membrane+++GO:1903…
ENSG00000175130	MARCKSL1	mRNA	362.81	331.88	319.93	194.72	226.04	200.15	-0.626811	9.63975e-20	5.22203e-17	GO:0008284///positive regulation of cell proliferation
ENSG00000132003	ZSWIM4	mRNA	13.11	12.62	13.08	18.49	17.54	15.17	0.475833	1.49396e-07	1.05705e-05	GO:1902667///regulation of axon guidance
ENSG00000198743	SLC5A3	mRNA	4.72	5.27	4.94	3.91	3.32	3.61	-0.374785	0.000106315	0.00280087	GO:0006020///inositol metabolic process+++GO:0006811///ion transport+++GO:0006814///sodium ion transport+++GO:0007422///peripheral nervous system development+++GO:0015750///pentose transmembrane transport+++GO:0015756///fucose transmembrane transport+++GO:0015791///polyol transport+++GO:0015798///myo-inositol transport+++GO:0043085///positive regulation of catalytic activity+++GO:0043576///regula…
ENSG00000126562	WNK4	mRNA	2.22	1.59	1.67	2.22	3.13	3.15	0.659479	0.00197999	0.0291368	GO:0006468///protein phosphorylation+++GO:0006811///ion transport+++GO:0006821///chloride transport+++GO:0008104///protein localization+++GO:0010766///negative regulation of sodium ion transport+++GO:0016310///phosphorylation+++GO:0032414///positive regulation of ion transmembrane transporter activity+++GO:0035556///intracellular signal transduction+++GO:0050794///regulation of cellular process++…
ENSG00000103546	SLC6A2	mRNA	4.2	5.02	4.4	3.09	3.06	3.03	-0.531707	0.00118325	0.0195909	GO:0001504///neurotransmitter uptake+++GO:0006810///transport+++GO:0006836///neurotransmitter transport+++GO:0007268///chemical synaptic transmission+++GO:0015816///glycine transport+++GO:0015844///monoamine transport+++GO:0015874///norepinephrine transport+++GO:0042493///response to drug+++GO:0048265///response to pain+++GO:0051583///dopamine uptake involved in synaptic transmission+++GO:0051620…
ENSG00000171943	SRGAP2C	mRNA	6.99	8.54	8.12	5.77	6.38	6.11	-0.285457	0.00373994	0.0467168	GO:0007399///nervous system development+++GO:0021816///extension of a leading process involved in cell motility in cerebral cortex radial glia guided migration+++GO:0030336///negative regulation of cell migration+++GO:0051490///negative regulation of filopodium assembly+++GO:0061000///negative regulation of dendritic spine development+++GO:2001224///positive regulation of neuron migration
ENSG00000003989	SLC7A2	mRNA	2.94	3.31	3.32	1.57	1.36	2.08	-0.8611	1.02739e-07	7.4831e-06	GO:0002537///nitric oxide production involved in inflammatory response+++GO:0006809///nitric oxide biosynthetic process+++GO:0006865///amino acid transport+++GO:0015809///arginine transport+++GO:0042116///macrophage activation+++GO:0043030///regulation of macrophage activation+++GO:0050727///regulation of inflammatory response+++GO:0055085///transmembrane transport+++GO:0097638///L-arginine impor…
ENSG00000169627	BOLA2B	mRNA	601.77	519.73	514.18	692.38	686.49	715.99	0.417995	2.58916e-06	0.000127872	GO:0006879///cellular iron ion homeostasis+++GO:0035722///interleukin-12-mediated signaling pathway+++GO:0044571///[2Fe-2S] cluster assembly+++GO:0097428///protein maturation by iron-sulfur cluster transfer
ENSG00000115616	SLC9A2	mRNA	11.58	12.27	10.99	8.27	8.14	8.28	-0.41043	7.46056e-06	0.000310371	GO:0006811///ion transport+++GO:0006812///cation transport+++GO:0006814///sodium ion transport+++GO:0006885///regulation of pH+++GO:0008104///protein localization+++GO:0051453///regulation of intracellular pH+++GO:0055085///transmembrane transport+++GO:0071805///potassium ion transmembrane transport+++GO:0098656///anion transmembrane transport+++GO:0098719///sodium ion import across plasma membra…
ENSG00000107779	BMPR1A	mRNA	6.43	7.8	7.06	4.69	4.9	4.61	-0.499681	4.02052e-06	0.000186352	GO:0001701///in utero embryonic development+++GO:0001707///mesoderm formation+++GO:0001756///somitogenesis+++GO:0001880///Mullerian duct regression+++GO:0002053///positive regulation of mesenchymal cell proliferation+++GO:0002062///chondrocyte differentiation+++GO:0003007///heart morphogenesis+++GO:0003148///outflow tract septum morphogenesis+++GO:0003151///outflow tract morphogenesis+++GO:000316…
ENSG00000104643	MTMR9	mRNA	9.02	9.19	9.94	7.72	7.83	8.89	-0.341037	0.000842686	0.0151158	GO:0006661///phosphatidylinositol biosynthetic process+++GO:0006897///endocytosis+++GO:0010506///regulation of autophagy+++GO:0010507///negative regulation of autophagy+++GO:0010922///positive regulation of phosphatase activity+++GO:0016311///dephosphorylation+++GO:0035335///peptidyl-tyrosine dephosphorylation+++GO:0046856///phosphatidylinositol dephosphorylation+++GO:0050821///protein stabilizat…
ENSG00000073584	SMARCE1	mRNA	38.88	36.71	39.03	26.07	26.74	25.51	-0.464205	1.10846e-13	3.05004e-11	GO:0006325///chromatin organization+++GO:0006337///nucleosome disassembly+++GO:0006338///chromatin remodeling+++GO:0006357///regulation of transcription by RNA polymerase II+++GO:0007399///nervous system development+++GO:0022008///neurogenesis+++GO:0043044///ATP-dependent chromatin remodeling+++GO:0045892///negative regulation of transcription, DNA-templated+++GO:1903508///positive regulation of …
ENSG00000124216	SNAI1	mRNA	10.65	9.78	11.29	12.19	14.12	14.23	0.437596	0.00386677	0.0476746	GO:0000122///negative regulation of transcription by RNA polymerase II+++GO:0001649///osteoblast differentiation+++GO:0001707///mesoderm formation+++GO:0001837///epithelial to mesenchymal transition+++GO:0003180///aortic valve morphogenesis+++GO:0003198///epithelial to mesenchymal transition involved in endocardial cushion formation+++GO:0006357///regulation of transcription by RNA polymerase II+…
ENSG00000023608	SNAPC1	mRNA	44.54	47.59	44.82	28.67	30.27	34.18	-0.470761	4.34123e-09	4.45297e-07	GO:0042795///snRNA transcription by RNA polymerase II+++GO:0042796///snRNA transcription by RNA polymerase III
ENSG00000105866	SP4	mRNA	2.7	2.97	3.65	1.99	2.38	1.58	-0.598319	0.000471572	0.00950547	GO:0006357///regulation of transcription by RNA polymerase II+++GO:0045944///positive regulation of transcription by RNA polymerase II+++GO:1903508///positive regulation of nucleic acid-templated transcription
ENSG00000021574	SPAST	mRNA	6.28	7.15	6.82	4.42	5.15	4.91	-0.40103	0.000794363	0.014389	GO:0000281///mitotic cytokinesis+++GO:0001578///microtubule bundle formation+++GO:0006888///ER to Golgi vesicle-mediated transport+++GO:0007049///cell cycle+++GO:0007275///multicellular organism development+++GO:0007399///nervous system development+++GO:0007409///axonogenesis+++GO:0008089///anterograde axonal transport+++GO:0008152///metabolic process+++GO:0010458///exit from mitosis+++GO:0019896…
ENSG00000152377	SPOCK1	mRNA	27.46	34.02	31.12	26.28	20.22	22.9	-0.328479	0.000151678	0.00375084	GO:0001558///regulation of cell growth+++GO:0001764///neuron migration+++GO:0007155///cell adhesion+++GO:0007399///nervous system development+++GO:0010812///negative regulation of cell-substrate adhesion+++GO:0010951///negative regulation of endopeptidase activity+++GO:0010977///negative regulation of neuron projection development+++GO:0021953///central nervous system neuron differentiation+++GO:…
ENSG00000241794	SPRR2A	mRNA	315.08	288.67	339.41	426.16	505.35	411.52	0.587623	1.69042e-13	4.43992e-11	GO:0008544///epidermis development+++GO:0030216///keratinocyte differentiation+++GO:0031424///keratinization+++GO:0070268///cornification
ENSG00000163216	SPRR2D	mRNA	157.56	132.27	128.9	201.51	224.02	190.5	0.631133	1.15135e-10	1.73554e-08	GO:0008544///epidermis development+++GO:0031424///keratinization+++GO:0070268///cornification
ENSG00000104549	SQLE	mRNA	243.73	253.03	265.2	188.52	196.76	203.21	-0.28656	4.55496e-10	5.93686e-08	GO:0006695///cholesterol biosynthetic process+++GO:0006725///cellular aromatic compound metabolic process+++GO:0008203///cholesterol metabolic process+++GO:0010033///response to organic substance+++GO:0016126///sterol biosynthetic process+++GO:0042127///regulation of cell proliferation+++GO:0045540///regulation of cholesterol biosynthetic process+++GO:0055114///oxidation-reduction process+++GO:01…
ENSG00000145545	SRD5A1	mRNA	17.51	17.43	16.81	11.93	12.79	12.67	-0.381691	1.08032e-07	7.83572e-06	GO:0001655///urogenital system development+++GO:0001889///liver development+++GO:0006629///lipid metabolic process+++GO:0006694///steroid biosynthetic process+++GO:0006702///androgen biosynthetic process+++GO:0006710///androgen catabolic process+++GO:0007530///sex determination+++GO:0007548///sex differentiation+++GO:0008202///steroid metabolic process+++GO:0008209///androgen metabolic process+++…
ENSG00000139618	BRCA2	mRNA	7.32	9	8.09	6.34	5.83	6.57	-0.293354	0.000407028	0.00842991	GO:0000722///telomere maintenance via recombination+++GO:0000724///double-strand break repair via homologous recombination+++GO:0001556///oocyte maturation+++GO:0001833///inner cell mass cell proliferation+++GO:0006281///DNA repair+++GO:0006289///nucleotide-excision repair+++GO:0006302///double-strand break repair+++GO:0006310///DNA recombination+++GO:0006355///regulation of transcription, DNA-te…
ENSG00000159167	STC1	mRNA	40.98	37.44	41.67	48.79	50.03	52.84	0.421913	1.54621e-10	2.2524e-08	GO:0001503///ossification+++GO:0001886///endothelial cell morphogenesis+++GO:0003421///growth plate cartilage axis specification+++GO:0006874///cellular calcium ion homeostasis+++GO:0007165///signal transduction+++GO:0007566///embryo implantation+++GO:0010596///negative regulation of endothelial cell migration+++GO:0014070///response to organic cyclic compound+++GO:0030336///negative regulation o…
ENSG00000008086	CDKL5	mRNA	10.88	11.55	10.79	13.71	13.53	13.71	0.314	4.05531e-07	2.54706e-05	GO:0001764///neuron migration+++GO:0006468///protein phosphorylation+++GO:0016310///phosphorylation+++GO:0043547///positive regulation of GTPase activity+++GO:0045773///positive regulation of axon extension+++GO:0046777///protein autophosphorylation+++GO:0050773///regulation of dendrite development+++GO:0050775///positive regulation of dendrite morphogenesis+++GO:0051726///regulation of cell cycl…
ENSG00000106089	STX1A	mRNA	26.16	24.12	23.72	31.54	29.89	33.13	0.448157	5.18777e-06	0.000228249	GO:0001956///positive regulation of neurotransmitter secretion+++GO:0006836///neurotransmitter transport+++GO:0006886///intracellular protein transport+++GO:0006887///exocytosis+++GO:0006906///vesicle fusion+++GO:0007269///neurotransmitter secretion+++GO:0009629///response to gravity+++GO:0010701///positive regulation of norepinephrine secretion+++GO:0010807///regulation of synaptic vesicle primi…
ENSG00000166900	STX3	mRNA	35.35	37.6	37.02	47.08	44.07	45.12	0.373126	1.74984e-08	1.532e-06	GO:0006836///neurotransmitter transport+++GO:0006886///intracellular protein transport+++GO:0006887///exocytosis+++GO:0006906///vesicle fusion+++GO:0008284///positive regulation of cell proliferation+++GO:0016081///synaptic vesicle docking+++GO:0016192///vesicle-mediated transport+++GO:0019221///cytokine-mediated signaling pathway+++GO:0031175///neuron projection development+++GO:0031629///synapt…
ENSG00000088002	SULT2B1	mRNA	28.56	17.94	21.44	39.44	37.92	33.22	0.7807	2.1285e-07	1.47002e-05	GO:0000103///sulfate assimilation+++GO:0006629///lipid metabolic process+++GO:0008202///steroid metabolic process+++GO:0008203///cholesterol metabolic process+++GO:0008285///negative regulation of cell proliferation+++GO:0045606///positive regulation of epidermal cell differentiation+++GO:0050427///3'-phosphoadenosine 5'-phosphosulfate metabolic process
ENSG00000124333	VAMP7	mRNA	48.29	49.45	48.33	36.17	33.89	35.69	-0.383099	5.80955e-08	4.51608e-06	GO:0006887///exocytosis+++GO:0006888///ER to Golgi vesicle-mediated transport+++GO:0006892///post-Golgi vesicle-mediated transport+++GO:0006906///vesicle fusion+++GO:0006911///phagocytosis, engulfment+++GO:0008333///endosome to lysosome transport+++GO:0015031///protein transport+++GO:0016192///vesicle-mediated transport+++GO:0017156///calcium ion regulated exocytosis+++GO:0034197///triglyceride t…
ENSG00000243207	PPAN-P2RY11	mRNA	13.96	11.77	14.68	14.06	18.49	17.31	0.386367	0.00102285	0.0176253	GO:0000027///ribosomal large subunit assembly+++GO:0006952///defense response+++GO:0007165///signal transduction+++GO:0007186///G protein-coupled receptor signaling pathway+++GO:0007190///activation of adenylate cyclase activity+++GO:0007200///phospholipase C-activating G protein-coupled receptor signaling pathway+++GO:0019722///calcium-mediated signaling+++GO:0023041///neuronal signal transducti…
ENSG00000011007	ELOA	mRNA	45.37	49.9	52.03	38.68	38.17	37.76	-0.274492	1.13354e-06	6.42153e-05	GO:0006357///regulation of transcription by RNA polymerase II+++GO:0006366///transcription by RNA polymerase II+++GO:0006368///transcription elongation from RNA polymerase II promoter+++GO:0006414///translational elongation
ENSG00000133639	BTG1	mRNA	101.89	95.51	92.82	110.28	119.8	111.88	0.320926	2.69728e-08	2.26978e-06	GO:0006355///regulation of transcription, DNA-templated+++GO:0008285///negative regulation of cell proliferation+++GO:0016477///cell migration+++GO:0030308///negative regulation of cell growth+++GO:0045603///positive regulation of endothelial cell differentiation+++GO:0045663///positive regulation of myoblast differentiation+++GO:0045766///positive regulation of angiogenesis+++GO:0045930///negati…
ENSG00000169131	ZNF354A	mRNA	19.57	19.25	20.24	14.63	14.66	14.49	-0.339974	0.000746689	0.0136694	GO:0006355///regulation of transcription, DNA-templated+++GO:0006357///regulation of transcription by RNA polymerase II+++GO:0007605///sensory perception of sound
ENSG00000163159	VPS72	mRNA	91.96	89.99	84.69	73.22	65.6	67.21	-0.291616	0.000141686	0.00356477	GO:0000122///negative regulation of transcription by RNA polymerase II+++GO:0000281///mitotic cytokinesis+++GO:0001755///neural crest cell migration+++GO:0001842///neural fold formation+++GO:0006325///chromatin organization+++GO:0006338///chromatin remodeling+++GO:0006355///regulation of transcription, DNA-templated+++GO:0006468///protein phosphorylation+++GO:0007010///cytoskeleton organization++…
ENSG00000108788	MLX	mRNA	42.59	44.44	41.16	34.04	32.2	34.59	-0.264518	0.000655679	0.012395	GO:0000122///negative regulation of transcription by RNA polymerase II+++GO:0006355///regulation of transcription, DNA-templated+++GO:0006357///regulation of transcription by RNA polymerase II+++GO:0045892///negative regulation of transcription, DNA-templated+++GO:0045944///positive regulation of transcription by RNA polymerase II
ENSG00000156970	BUB1B	mRNA	31.69	33.48	33.26	24.3	24.35	24.87	-0.334279	1.37072e-06	7.47214e-05	GO:0000278///mitotic cell cycle+++GO:0006468///protein phosphorylation+++GO:0006511///ubiquitin-dependent protein catabolic process+++GO:0006915///apoptotic process+++GO:0007049///cell cycle+++GO:0007093///mitotic cell cycle checkpoint+++GO:0007094///mitotic spindle assembly checkpoint+++GO:0016310///phosphorylation+++GO:0031145///anaphase-promoting complex-dependent catabolic process+++GO:005130…
ENSG00000090447	TFAP4	mRNA	19.22	19.53	22.47	13.15	14.43	12.99	-0.506733	1.0138e-05	0.000404627	GO:0006357///regulation of transcription by RNA polymerase II+++GO:0006978///DNA damage response, signal transduction by p53 class mediator resulting in transcription of p21 class mediator+++GO:0008285///negative regulation of cell proliferation+++GO:0010629///negative regulation of gene expression+++GO:0043065///positive regulation of apoptotic process+++GO:0043392///negative regulation of DNA b…
ENSG00000185551	NR2F2	mRNA	26.33	29.83	31.27	22.36	19.35	19.19	-0.445045	2.20836e-09	2.42291e-07	GO:0000122///negative regulation of transcription by RNA polymerase II+++GO:0001701///in utero embryonic development+++GO:0001764///neuron migration+++GO:0001893///maternal placenta development+++GO:0001937///negative regulation of endothelial cell proliferation+++GO:0001945///lymph vessel development+++GO:0003084///positive regulation of systemic arterial blood pressure+++GO:0006355///regulation…
ENSG00000092969	TGFB2	mRNA	13.41	16.7	16.81	9.8	9.45	9.42	-0.622763	1.58703e-12	3.57288e-10	GO:0000902///cell morphogenesis+++GO:0001501///skeletal system development+++GO:0001654///eye development+++GO:0001666///response to hypoxia+++GO:0001822///kidney development+++GO:0001837///epithelial to mesenchymal transition+++GO:0001843///neural tube closure+++GO:0001942///hair follicle development+++GO:0002576///platelet degranulation+++GO:0003007///heart morphogenesis+++GO:0003148///outflow …
ENSG00000106799	TGFBR1	mRNA	12.34	16.68	15.4	11.54	9.35	9.68	-0.508922	9.59216e-09	8.89199e-07	GO:0000186///activation of MAPKK activity+++GO:0001501///skeletal system development+++GO:0001525///angiogenesis+++GO:0001701///in utero embryonic development+++GO:0001822///kidney development+++GO:0001824///blastocyst development+++GO:0001837///epithelial to mesenchymal transition+++GO:0001937///negative regulation of endothelial cell proliferation+++GO:0001938///positive regulation of endotheli…
ENSG00000069702	TGFBR3	mRNA	1.51	2.02	1.94	2.88	3.36	2.62	0.743653	1.1117e-05	0.00043404	GO:0001525///angiogenesis+++GO:0001570///vasculogenesis+++GO:0001666///response to hypoxia+++GO:0001837///epithelial to mesenchymal transition+++GO:0001889///liver development+++GO:0003007///heart morphogenesis+++GO:0003150///muscular septum morphogenesis+++GO:0003151///outflow tract morphogenesis+++GO:0003223///ventricular compact myocardium morphogenesis+++GO:0006955///immune response+++GO:0007…
ENSG00000137801	THBS1	mRNA	402.26	507.95	496.34	317.21	315.37	303.53	-0.491304	2.44362e-17	1.14487e-14	GO:0000187///activation of MAPK activity+++GO:0001666///response to hypoxia+++GO:0001937///negative regulation of endothelial cell proliferation+++GO:0001953///negative regulation of cell-matrix adhesion+++GO:0002040///sprouting angiogenesis+++GO:0002544///chronic inflammatory response+++GO:0002576///platelet degranulation+++GO:0002581///negative regulation of antigen processing and presentation …
ENSG00000102265	TIMP1	mRNA	357.34	325.32	323.22	466.12	399.87	441.46	0.453193	1.93741e-10	2.68084e-08	GO:0001775///cell activation+++GO:0002248///connective tissue replacement involved in inflammatory response wound healing+++GO:0002576///platelet degranulation+++GO:0007568///aging+++GO:0008284///positive regulation of cell proliferation+++GO:0009725///response to hormone+++GO:0010033///response to organic substance+++GO:0010466///negative regulation of peptidase activity+++GO:0010951///negative …
ENSG00000035862	TIMP2	mRNA	53.09	53.11	49.83	37.68	35.91	36	-0.425188	3.73794e-11	6.35266e-09	GO:0007417///central nervous system development+++GO:0007568///aging+++GO:0008285///negative regulation of cell proliferation+++GO:0009725///response to hormone+++GO:0010033///response to organic substance+++GO:0010466///negative regulation of peptidase activity+++GO:0010951///negative regulation of endopeptidase activity+++GO:0022617///extracellular matrix disassembly+++GO:0032487///regulation o…
ENSG00000136869	TLR4	mRNA	1	1.08	1.35	0.83	0.6	0.76	-0.558168	0.00374327	0.0467168	GO:0000187///activation of MAPK activity+++GO:0002218///activation of innate immune response+++GO:0002224///toll-like receptor signaling pathway+++GO:0002322///B cell proliferation involved in immune response+++GO:0002376///immune system process+++GO:0002537///nitric oxide production involved in inflammatory response+++GO:0002730///regulation of dendritic cell cytokine production+++GO:0002755///M…
ENSG00000156298	TSPAN7	mRNA	23.54	21.77	23.11	15.07	15.51	17.17	-0.4351	0.000314267	0.00674235	GO:0016032///viral process
ENSG00000131747	TOP2A	mRNA	174.47	203.9	189.08	152.85	136.2	150.58	-0.280802	2.24784e-07	1.54017e-05	GO:0000712///resolution of meiotic recombination intermediates+++GO:0000819///sister chromatid segregation+++GO:0002244///hematopoietic progenitor cell differentiation+++GO:0006259///DNA metabolic process+++GO:0006265///DNA topological change+++GO:0006266///DNA ligation+++GO:0006974///cellular response to DNA damage stimulus+++GO:0007059///chromosome segregation+++GO:0007143///female meiotic nucl…
ENSG00000167460	TPM4	mRNA	1279.45	1330.9	1320.9	848.39	869.59	840.48	-0.520143	1.44842e-47	6.27707e-44	GO:0001649///osteoblast differentiation+++GO:0006936///muscle contraction+++GO:0007015///actin filament organization+++GO:0030049///muscle filament sliding
ENSG00000056558	TRAF1	mRNA	42.75	49.13	44.8	66.72	49.8	64.57	0.478803	0.000241194	0.00545124	GO:0006915///apoptotic process+++GO:0007165///signal transduction+++GO:0010803///regulation of tumor necrosis factor-mediated signaling pathway+++GO:0033209///tumor necrosis factor-mediated signaling pathway+++GO:0042981///regulation of apoptotic process+++GO:0043122///regulation of I-kappaB kinase/NF-kappaB signaling+++GO:0046330///positive regulation of JNK cascade+++GO:0051092///positive regul…
ENSG00000272196	H2AC19	mRNA	0	0	0	0	77.33	0	21.7332	2.68286e-08	2.26865e-06	GO:0006325///chromatin organization+++GO:0006342///chromatin silencing+++GO:0008150///biological_process
ENSG00000189241	TSPYL1	mRNA	53.9	58.19	56.4	43.03	43.41	42.66	-0.297408	8.59611e-09	8.35835e-07	GO:0006334///nucleosome assembly+++GO:0008150///biological_process
ENSG00000164142	FAM160A1	mRNA	6.85	7.11	6.91	8.67	8.93	7.64	0.36609	3.23898e-06	0.000154677
ENSG00000072401	UBE2D1	mRNA	44.71	42.84	40.22	27.79	25.47	26.73	-0.592388	4.73045e-13	1.12332e-10	GO:0000122///negative regulation of transcription by RNA polymerase II+++GO:0000209///protein polyubiquitination+++GO:0002756///MyD88-independent toll-like receptor signaling pathway+++GO:0006511///ubiquitin-dependent protein catabolic process+++GO:0006625///protein targeting to peroxisome+++GO:0016567///protein ubiquitination+++GO:0016579///protein deubiquitination+++GO:0030509///BMP signaling p…
ENSG00000149021	SCGB1A1	mRNA	23.08	16.38	19.44	32.09	39.63	33.48	0.900318	0.00149968	0.0235693	GO:0000122///negative regulation of transcription by RNA polymerase II+++GO:0007165///signal transduction+++GO:0007565///female pregnancy+++GO:0007566///embryo implantation+++GO:0009410///response to xenobiotic stimulus+++GO:0010033///response to organic substance+++GO:0010193///response to ozone+++GO:0032496///response to lipopolysaccharide+++GO:0032689///negative regulation of interferon-gamma …
ENSG00000148154	UGCG	mRNA	69.17	66.56	70.09	82.51	94.24	85.78	0.435329	1.20413e-13	3.21133e-11	GO:0006497///protein lipidation+++GO:0006629///lipid metabolic process+++GO:0006665///sphingolipid metabolic process+++GO:0006679///glucosylceramide biosynthetic process+++GO:0006687///glycosphingolipid metabolic process+++GO:0008544///epidermis development+++GO:0009966///regulation of signal transduction+++GO:0030154///cell differentiation+++GO:0030216///keratinocyte differentiation+++GO:0033210…
ENSG00000143179	UCK2	mRNA	36.53	39.48	42.32	27.15	31.32	31.93	-0.300859	2.03182e-05	0.000729225	GO:0009165///nucleotide biosynthetic process+++GO:0016310///phosphorylation+++GO:0043097///pyrimidine nucleoside salvage+++GO:0044206///UMP salvage+++GO:0044211///CTP salvage
ENSG00000076248	UNG	mRNA	38.3	45.07	45.71	32.24	34.5	32.12	-0.296152	0.0004947	0.00986838	GO:0006281///DNA repair+++GO:0006284///base-excision repair+++GO:0006974///cellular response to DNA damage stimulus+++GO:0016032///viral process+++GO:0016446///somatic hypermutation of immunoglobulin genes+++GO:0016447///somatic recombination of immunoglobulin gene segments+++GO:0043066///negative regulation of apoptotic process+++GO:0045008///depyrimidination+++GO:0045190///isotype switching+++G…
ENSG00000131408	NR1H2	mRNA	69.14	59.46	64.89	73.09	75.6	77.15	0.289545	2.17192e-05	0.00076525	GO:0000122///negative regulation of transcription by RNA polymerase II+++GO:0006355///regulation of transcription, DNA-templated+++GO:0006357///regulation of transcription by RNA polymerase II+++GO:0006367///transcription initiation from RNA polymerase II promoter+++GO:0006629///lipid metabolic process+++GO:0007275///multicellular organism development+++GO:0010628///positive regulation of gene ex…
ENSG00000183696	UPP1	mRNA	129.09	121.88	122.7	139.65	146.17	150.58	0.298989	1.99076e-06	0.000101037	GO:0006139///nucleobase-containing compound metabolic process+++GO:0006218///uridine catabolic process+++GO:0006220///pyrimidine nucleotide metabolic process+++GO:0009116///nucleoside metabolic process+++GO:0009166///nucleotide catabolic process+++GO:0042149///cellular response to glucose starvation+++GO:0043097///pyrimidine nucleoside salvage+++GO:0044206///UMP salvage+++GO:0046108///uridine met…
ENSG00000196689	TRPV1	mRNA	6.32	6.57	5.72	7.36	8.12	8.42	0.446891	0.000297056	0.00646105	GO:0000122///negative regulation of transcription by RNA polymerase II+++GO:0001659///temperature homeostasis+++GO:0001660///fever generation+++GO:0001774///microglial cell activation+++GO:0002024///diet induced thermogenesis+++GO:0002790///peptide secretion+++GO:0003085///negative regulation of systemic arterial blood pressure+++GO:0006629///lipid metabolic process+++GO:0006811///ion transport++…
ENSG00000140105	WARS1	mRNA	407.32	400.54	359.4	282.06	307.36	312.06	-0.295325	7.40672e-07	4.41221e-05	GO:0001525///angiogenesis+++GO:0001933///negative regulation of protein phosphorylation+++GO:0006412///translation+++GO:0006418///tRNA aminoacylation for protein translation+++GO:0006436///tryptophanyl-tRNA aminoacylation+++GO:0006469///negative regulation of protein kinase activity+++GO:0008285///negative regulation of cell proliferation+++GO:0010628///positive regulation of gene expression+++GO…
ENSG00000154767	XPC	mRNA	9.21	10.47	9.53	8.03	6.48	6.79	-0.371231	0.00267055	0.0365095	GO:0000715///nucleotide-excision repair, DNA damage recognition+++GO:0000717///nucleotide-excision repair, DNA duplex unwinding+++GO:0000720///pyrimidine dimer repair by nucleotide-excision repair+++GO:0006281///DNA repair+++GO:0006289///nucleotide-excision repair+++GO:0006294///nucleotide-excision repair, preincision complex assembly+++GO:0006298///mismatch repair+++GO:0006974///cellular respons…
ENSG00000184922	FMNL1	mRNA	7.59	7.59	7.46	10.19	9.54	9.33	0.473056	4.11309e-06	0.000189629	GO:0006929///substrate-dependent cell migration+++GO:0007010///cytoskeleton organization+++GO:0008360///regulation of cell shape+++GO:0009987///cellular process+++GO:0016043///cellular component organization+++GO:0016477///cell migration+++GO:0030036///actin cytoskeleton organization+++GO:0030866///cortical actin cytoskeleton organization+++GO:0051014///actin filament severing
ENSG00000128016	ZFP36	mRNA	107.61	94.76	111.74	147.62	141.66	130.76	0.502381	1.19907e-12	2.77145e-10	GO:0000122///negative regulation of transcription by RNA polymerase II+++GO:0000165///MAPK cascade+++GO:0000288///nuclear-transcribed mRNA catabolic process, deadenylation-dependent decay+++GO:0000289///nuclear-transcribed mRNA poly(A) tail shortening+++GO:0006357///regulation of transcription by RNA polymerase II+++GO:0006402///mRNA catabolic process+++GO:0009611///response to wounding+++GO:0010…
ENSG00000196693	ZNF33B	mRNA	7.54	7.55	7.55	6.19	5.01	5.96	-0.318074	0.00361361	0.0456242	GO:0006355///regulation of transcription, DNA-templated
ENSG00000075407	ZNF37A	mRNA	6.21	5.55	7.11	4.08	4.45	3.08	-0.420091	0.000440596	0.00895396	GO:0006355///regulation of transcription, DNA-templated
ENSG00000124459	ZNF45	mRNA	11.7	12.1	10.61	8.39	8.36	8.39	-0.351435	0.00111968	0.0187895	GO:0006355///regulation of transcription, DNA-templated+++GO:0006367///transcription initiation from RNA polymerase II promoter+++GO:0007275///multicellular organism development
ENSG00000104267	CA2	mRNA	174.93	179.99	179.54	203.8	200.28	202.46	0.26605	1.51265e-07	1.06593e-05	GO:0001822///kidney development+++GO:0002009///morphogenesis of an epithelium+++GO:0006730///one-carbon metabolic process+++GO:0009268///response to pH+++GO:0010033///response to organic substance+++GO:0010043///response to zinc ion+++GO:0015670///carbon dioxide transport+++GO:0015701///bicarbonate transport+++GO:0032230///positive regulation of synaptic transmission, GABAergic+++GO:0032849///pos…
ENSG00000198040	ZNF84	mRNA	7.79	8.19	7.73	5.75	5.43	5.04	-0.463396	2.94685e-06	0.000142692	GO:0006355///regulation of transcription, DNA-templated
ENSG00000107159	CA9	mRNA	21.5	20.31	25.31	28.43	31.5	28.94	0.489632	2.25731e-05	0.000784178	GO:0001666///response to hypoxia+++GO:0002009///morphogenesis of an epithelium+++GO:0006730///one-carbon metabolic process+++GO:0015701///bicarbonate transport+++GO:0033574///response to testosterone+++GO:0042493///response to drug+++GO:0046903///secretion+++GO:0061418///regulation of transcription from RNA polymerase II promoter in response to hypoxia
ENSG00000131115	ZNF227	mRNA	10.27	8.85	9.37	7.03	6.04	5.68	-0.498339	0.000491347	0.00982411	GO:0006355///regulation of transcription, DNA-templated
ENSG00000112245	PTP4A1	mRNA	221.97	235	250.59	171.72	182.15	173.4	-0.333378	8.91813e-14	2.49348e-11	GO:0006470///protein dephosphorylation+++GO:0007049///cell cycle+++GO:0007275///multicellular organism development+++GO:0016311///dephosphorylation+++GO:0030335///positive regulation of cell migration+++GO:0035335///peptidyl-tyrosine dephosphorylation
ENSG00000159388	BTG2	mRNA	11.47	11.07	11.47	16.01	13.38	14.23	0.443239	0.00012778	0.00327189	GO:0000122///negative regulation of transcription by RNA polymerase II+++GO:0006281///DNA repair+++GO:0006479///protein methylation+++GO:0006974///cellular response to DNA damage stimulus+++GO:0006977///DNA damage response, signal transduction by p53 class mediator resulting in cell cycle arrest+++GO:0008285///negative regulation of cell proliferation+++GO:0008306///associative learning+++GO:0009…
ENSG00000163950	SLBP	mRNA	74.34	79.52	80.35	58.88	61.5	60.61	-0.284	2.5738e-05	0.000876558	GO:0006369///termination of RNA polymerase II transcription+++GO:0006397///mRNA processing+++GO:0006398///mRNA 3'-end processing by stem-loop binding and cleavage+++GO:0006406///mRNA export from nucleus+++GO:0008334///histone mRNA metabolic process+++GO:0051028///mRNA transport
ENSG00000130311	DDA1	mRNA	18.56	19.56	18.57	22.96	22.17	21.08	0.309155	6.61971e-05	0.00192538	GO:0000209///protein polyubiquitination+++GO:0016567///protein ubiquitination+++GO:0032434///regulation of proteasomal ubiquitin-dependent protein catabolic process+++GO:0032436///positive regulation of proteasomal ubiquitin-dependent protein catabolic process+++GO:0043687///post-translational protein modification
ENSG00000187742	SECISBP2	mRNA	16.91	17.34	19.28	13.5	13.5	14.47	-0.283806	0.00263594	0.0361218	GO:0001514///selenocysteine incorporation+++GO:0006412///translation+++GO:0021756///striatum development+++GO:0048666///neuron development+++GO:2000623///negative regulation of nuclear-transcribed mRNA catabolic process, nonsense-mediated decay
ENSG00000128965	CHAC1	mRNA	12.91	9.96	8.67	15.56	13.89	13.54	0.527303	0.00174638	0.0265557	GO:0006750///glutathione biosynthetic process+++GO:0006751///glutathione catabolic process+++GO:0006915///apoptotic process+++GO:0006986///response to unfolded protein+++GO:0007219///Notch signaling pathway+++GO:0007399///nervous system development+++GO:0010955///negative regulation of protein processing+++GO:0022008///neurogenesis+++GO:0045746///negative regulation of Notch signaling pathway+++G…
ENSG00000171159	C9orf16	mRNA	153.63	146.98	152.2	173.33	174.11	171.14	0.272801	0.000611371	0.0117496	GO:0008150///biological_process
ENSG00000182795	C1orf116	mRNA	148.67	130.98	138	156.04	182.96	158.62	0.337091	0.00121346	0.0200119	GO:0008150///biological_process
ENSG00000108771	DHX58	mRNA	24.32	27.68	27.99	14.77	17.44	18.07	-0.580574	7.02512e-09	6.91935e-07	GO:0002376///immune system process+++GO:0009615///response to virus+++GO:0009617///response to bacterium+++GO:0016032///viral process+++GO:0032480///negative regulation of type I interferon production+++GO:0032481///positive regulation of type I interferon production+++GO:0032728///positive regulation of interferon-beta production+++GO:0039534///negative regulation of MDA-5 signaling pathway+++GO…
ENSG00000168884	TNIP2	mRNA	24.59	22.11	24.16	29.13	26.42	27.91	0.322255	0.00160871	0.0249436	GO:0006915///apoptotic process+++GO:0006954///inflammatory response+++GO:0007249///I-kappaB kinase/NF-kappaB signaling+++GO:0016579///protein deubiquitination+++GO:0023035///CD40 signaling pathway+++GO:0034134///toll-like receptor 2 signaling pathway+++GO:0034138///toll-like receptor 3 signaling pathway+++GO:0034162///toll-like receptor 9 signaling pathway+++GO:0043032///positive regulation of ma…
ENSG00000111670	GNPTAB	mRNA	21.45	24.44	26.32	18.37	19.14	18.32	-0.279585	0.000106569	0.00280329	GO:0007040///lysosome organization+++GO:0009306///protein secretion+++GO:0016256///N-glycan processing to lysosome+++GO:0033299///secretion of lysosomal enzymes+++GO:0046835///carbohydrate phosphorylation
ENSG00000088876	ZNF343	mRNA	6.75	7.2	6.12	3.85	4.44	5.1	-0.475999	0.00197604	0.0291033	GO:0006355///regulation of transcription, DNA-templated
ENSG00000124120	TTPAL	mRNA	23.4	24.9	20.67	20.51	15.39	17.15	-0.277815	6.77365e-05	0.00196029
ENSG00000205084	TMEM231	mRNA	6.46	6.23	6	3.82	4.28	3.83	-0.597108	0.000172676	0.0041459	GO:0001701///in utero embryonic development+++GO:0001944///vasculature development+++GO:0007224///smoothened signaling pathway+++GO:0030030///cell projection organization+++GO:0032880///regulation of protein localization+++GO:0042733///embryonic digit morphogenesis+++GO:0043010///camera-type eye development+++GO:0060271///cilium assembly+++GO:0060563///neuroepithelial cell differentiation
ENSG00000152193	OBI1	mRNA	17.12	18.01	16.86	9.38	9.66	11.02	-0.703628	5.23135e-12	1.06689e-09	GO:0006275///regulation of DNA replication+++GO:0006513///protein monoubiquitination+++GO:0051865///protein autoubiquitination
ENSG00000182504	CEP97	mRNA	6.76	6.99	6.56	4.96	4.2	4.77	-0.459228	8.26684e-06	0.000337539	GO:0030030///cell projection organization+++GO:0097711///ciliary basal body-plasma membrane docking+++GO:1901673///regulation of mitotic spindle assembly+++GO:1902018///negative regulation of cilium assembly
ENSG00000139722	VPS37B	mRNA	52.59	48.18	46.99	66.96	66.44	67.88	0.519349	5.43729e-15	1.8126e-12	GO:0006612///protein targeting to membrane+++GO:0006623///protein targeting to vacuole+++GO:0015031///protein transport+++GO:0016197///endosomal transport+++GO:0016236///macroautophagy+++GO:0019058///viral life cycle+++GO:0032509///endosome transport via multivesicular body sorting pathway+++GO:0036258///multivesicular body assembly+++GO:0039702///viral budding via host ESCRT complex+++GO:0043162…
ENSG00000198517	MAFK	mRNA	57.43	52.23	59.55	60.58	71.11	65.93	0.297767	2.96714e-05	0.000991048	GO:0000122///negative regulation of transcription by RNA polymerase II+++GO:0006355///regulation of transcription, DNA-templated+++GO:0007399///nervous system development+++GO:0007596///blood coagulation
ENSG00000104231	ZFAND1	mRNA	27.37	31.97	34.15	19.27	24.04	26.71	-0.394929	5.25651e-05	0.00160425	GO:0034599///cellular response to oxidative stress+++GO:0034605///cellular response to heat+++GO:0035617///stress granule disassembly+++GO:0071470///cellular response to osmotic stress+++GO:0090316///positive regulation of intracellular protein transport+++GO:1903843///cellular response to arsenite ion
ENSG00000141579	ZNF750	mRNA	8.91	7.07	8.97	9.92	14.11	11.45	0.590341	3.1311e-05	0.00103189	GO:0008544///epidermis development+++GO:0030154///cell differentiation+++GO:0045944///positive regulation of transcription by RNA polymerase II
ENSG00000166250	CLMP	mRNA	10.88	11.47	13.43	8.18	8.28	8.21	-0.448058	5.42577e-06	0.000236321	GO:0048565///digestive tract development
ENSG00000188818	ZDHHC11	mRNA	14.66	13.46	12.98	15.33	18.51	17.29	0.403959	0.000262711	0.00587626	GO:0002230///positive regulation of defense response to virus by host+++GO:0006612///protein targeting to membrane+++GO:0018230///peptidyl-L-cysteine S-palmitoylation
ENSG00000171621	SPSB1	mRNA	35.32	34.12	33.13	39.03	43.81	42.86	0.3779	3.36084e-07	2.19023e-05	GO:0000209///protein polyubiquitination+++GO:0006511///ubiquitin-dependent protein catabolic process+++GO:0016567///protein ubiquitination+++GO:0043161///proteasome-mediated ubiquitin-dependent protein catabolic process+++GO:0043687///post-translational protein modification
ENSG00000120685	PROSER1	mRNA	21.76	22.62	22.59	14.51	13.75	14.22	-0.58649	6.61035e-16	2.4911e-13
ENSG00000156675	RAB11FIP1	mRNA	56.56	54.07	56.88	67.28	71.83	65.92	0.355057	4.36715e-11	7.27929e-09	GO:0015031///protein transport+++GO:0045055///regulated exocytosis+++GO:0070164///negative regulation of adiponectin secretion
ENSG00000086544	ITPKC	mRNA	27.71	26.59	25.55	38.52	35.65	40.8	0.610333	3.17608e-15	1.07956e-12	GO:0016310///phosphorylation+++GO:0032958///inositol phosphate biosynthetic process+++GO:0043647///inositol phosphate metabolic process
ENSG00000174010	KLHL15	mRNA	4.51	5.09	5.18	6	6.52	6.09	0.421249	0.000133114	0.00337939	GO:0006511///ubiquitin-dependent protein catabolic process+++GO:0016567///protein ubiquitination+++GO:0071630///nuclear protein quality control by the ubiquitin-proteasome system+++GO:2000042///negative regulation of double-strand break repair via homologous recombination
ENSG00000189120	SP6	mRNA	16.18	14.78	16	16.71	20.39	17.49	0.301754	0.00157887	0.0246352	GO:0006357///regulation of transcription by RNA polymerase II+++GO:0042481///regulation of odontogenesis+++GO:0045944///positive regulation of transcription by RNA polymerase II+++GO:1902070///positive regulation of sphingolipid mediated signaling pathway
ENSG00000197646	PDCD1LG2	mRNA	11.73	14	12.46	17.02	16.06	17.09	0.478429	2.38266e-05	0.000819376	GO:0002250///adaptive immune response+++GO:0002376///immune system process+++GO:0006955///immune response+++GO:0007165///signal transduction+++GO:0007166///cell surface receptor signaling pathway+++GO:0031295///T cell costimulation+++GO:0032689///negative regulation of interferon-gamma production+++GO:0032693///negative regulation of interleukin-10 production+++GO:0042102///positive regulation of…
ENSG00000175592	FOSL1	mRNA	512.08	588.4	578.26	665.26	628.11	633.99	0.282434	1.89537e-09	2.13352e-07	GO:0001701///in utero embryonic development+++GO:0006355///regulation of transcription, DNA-templated+++GO:0006357///regulation of transcription by RNA polymerase II+++GO:0006366///transcription by RNA polymerase II+++GO:0006935///chemotaxis+++GO:0006968///cellular defense response+++GO:0007296///vitellogenesis+++GO:0007565///female pregnancy+++GO:0007612///learning+++GO:0008284///positive regula…
ENSG00000160014	CALM3	mRNA	143.59	151.93	153.65	180.95	168.64	170.22	0.295883	3.28159e-09	3.44766e-07	GO:0000086///G2/M transition of mitotic cell cycle+++GO:0000165///MAPK cascade+++GO:0000226///microtubule cytoskeleton organization+++GO:0001975///response to amphetamine+++GO:0002027///regulation of heart rate+++GO:0002576///platelet degranulation+++GO:0005513///detection of calcium ion+++GO:0005980///glycogen catabolic process+++GO:0006936///muscle contraction+++GO:0007186///G protein-coupled r…
ENSG00000127337	YEATS4	mRNA	31.13	34.11	35.04	25.63	23.63	24.53	-0.354772	0.00101512	0.0175231	GO:0000278///mitotic cell cycle+++GO:0006325///chromatin organization+++GO:0006355///regulation of transcription, DNA-templated+++GO:0007010///cytoskeleton organization+++GO:0040008///regulation of growth+++GO:0043967///histone H4 acetylation+++GO:0043968///histone H2A acetylation+++GO:0045893///positive regulation of transcription, DNA-templated+++GO:0045944///positive regulation of transcriptio…
ENSG00000116667	C1orf21	mRNA	4.58	4.68	4.68	3.01	4.01	3.49	-0.320348	0.003766	0.0469329
ENSG00000143217	NECTIN4	mRNA	58.28	53.26	57.79	72.01	77.09	67.88	0.434953	8.22377e-11	1.28432e-08	GO:0001895///retina homeostasis+++GO:0007155///cell adhesion+++GO:0007156///homophilic cell adhesion via plasma membrane adhesion molecules+++GO:0007157///heterophilic cell-cell adhesion via plasma membrane cell adhesion molecules+++GO:0007601///visual perception+++GO:0016032///viral process+++GO:0034332///adherens junction organization+++GO:0046718///viral entry into host cell
ENSG00000163545	NUAK2	mRNA	29.32	35.63	36	38.97	37.97	39.02	0.28798	7.34916e-05	0.00208148	GO:0006468///protein phosphorylation+++GO:0006915///apoptotic process+++GO:0016310///phosphorylation+++GO:0030036///actin cytoskeleton organization+++GO:0035556///intracellular signal transduction+++GO:0042149///cellular response to glucose starvation+++GO:0043066///negative regulation of apoptotic process
ENSG00000119705	SLIRP	mRNA	1783.03	1552.64	1581.57	1822.58	1862.79	2001.66	0.269064	8.63247e-05	0.00235289	GO:0000961///negative regulation of mitochondrial RNA catabolic process+++GO:0007286///spermatid development+++GO:0007338///single fertilization+++GO:0030317///flagellated sperm motility+++GO:0051252///regulation of RNA metabolic process+++GO:0070584///mitochondrion morphogenesis
ENSG00000149679	CABLES2	mRNA	4.38	3.97	5.07	2.49	2.87	2.41	-0.703876	0.000104164	0.00275677	GO:0007049///cell cycle+++GO:0051301///cell division+++GO:0051726///regulation of cell cycle
ENSG00000180530	NRIP1	mRNA	30.52	39.12	37.7	28.1	25.81	27.19	-0.302545	2.0203e-05	0.000728105	GO:0000122///negative regulation of transcription by RNA polymerase II+++GO:0001543///ovarian follicle rupture+++GO:0006357///regulation of transcription by RNA polymerase II+++GO:0007623///circadian rhythm+++GO:0019915///lipid storage+++GO:0030521///androgen receptor signaling pathway+++GO:0030728///ovulation+++GO:0032922///circadian regulation of gene expression+++GO:0045893///positive regulati…
ENSG00000142669	SH3BGRL3	mRNA	973.33	868.64	865.03	1069.8	998.47	1013.81	0.263501	1.6832e-05	0.000623469	GO:0022900///electron transport chain+++GO:0045454///cell redox homeostasis+++GO:0055114///oxidation-reduction process
ENSG00000164897	TMUB1	mRNA	26.9	26.97	25.97	31.25	30.32	33.93	0.343208	0.00289786	0.0387014	GO:0030433///ubiquitin-dependent ERAD pathway
ENSG00000130766	SESN2	mRNA	14.21	13.04	12.31	17.82	15.65	18.18	0.468066	4.74828e-06	0.0002134	GO:0001932///regulation of protein phosphorylation+++GO:0006111///regulation of gluconeogenesis+++GO:0006635///fatty acid beta-oxidation+++GO:0007005///mitochondrion organization+++GO:0009749///response to glucose+++GO:0016239///positive regulation of macroautophagy+++GO:0030308///negative regulation of cell growth+++GO:0030330///DNA damage response, signal transduction by p53 class mediator+++GO…
ENSG00000198478	SH3BGRL2	mRNA	12.06	11.76	11.99	8.53	9.85	8.05	-0.353137	0.000542488	0.0106743
ENSG00000196954	CASP4	mRNA	54.66	56.15	57.39	64.8	65.18	61.57	0.272027	0.00103862	0.0178086	GO:0002376///immune system process+++GO:0006508///proteolysis+++GO:0006915///apoptotic process+++GO:0006919///activation of cysteine-type endopeptidase activity involved in apoptotic process+++GO:0006954///inflammatory response+++GO:0012501///programmed cell death+++GO:0042981///regulation of apoptotic process+++GO:0045087///innate immune response+++GO:0050727///regulation of inflammatory respons…
ENSG00000090238	YPEL3	mRNA	36.86	34.3	37.52	46.13	46.68	41.38	0.43016	0.000209347	0.00484516	GO:2000774///positive regulation of cellular senescence
ENSG00000126391	FRMD8	mRNA	43.97	43.12	42.75	50.02	47.98	49.9	0.268514	1.12723e-05	0.000438127	GO:1904469///positive regulation of tumor necrosis factor secretion
ENSG00000144354	CDCA7	mRNA	37.36	41.47	43.65	28.04	29.99	29.93	-0.390276	6.53299e-07	3.94597e-05	GO:0006355///regulation of transcription, DNA-templated+++GO:0006915///apoptotic process+++GO:0042127///regulation of cell proliferation+++GO:0051301///cell division
ENSG00000176597	B3GNT5	mRNA	54.82	56.92	55.42	62.46	65.92	65.05	0.29428	3.7781e-08	3.03313e-06	GO:0006486///protein glycosylation+++GO:0006493///protein O-linked glycosylation+++GO:0007275///multicellular organism development+++GO:0007417///central nervous system development+++GO:0007420///brain development+++GO:0009247///glycolipid biosynthetic process+++GO:0016266///O-glycan processing+++GO:0030311///poly-N-acetyllactosamine biosynthetic process
ENSG00000102158	MAGT1	mRNA	48.95	53.35	50.49	35.34	33.43	33.69	-0.487709	4.67246e-16	1.84084e-13	GO:0006486///protein glycosylation+++GO:0006487///protein N-linked glycosylation+++GO:0015693///magnesium ion transport+++GO:0018279///protein N-linked glycosylation via asparagine+++GO:0043312///neutrophil degranulation+++GO:0050890///cognition+++GO:0055085///transmembrane transport+++GO:1903830///magnesium ion transmembrane transport
ENSG00000187583	PLEKHN1	mRNA	21.25	21.17	22.22	26.42	23.63	26.5	0.312654	0.000288262	0.00633337	GO:0001666///response to hypoxia+++GO:0043065///positive regulation of apoptotic process+++GO:0061158///3'-UTR-mediated mRNA destabilization
ENSG00000183579	ZNRF3	mRNA	7.23	7.28	8.09	4.76	4.74	4.96	-0.567412	3.77052e-08	3.03313e-06	GO:0006511///ubiquitin-dependent protein catabolic process+++GO:0007275///multicellular organism development+++GO:0016055///Wnt signaling pathway+++GO:0016567///protein ubiquitination+++GO:0030178///negative regulation of Wnt signaling pathway+++GO:0038018///Wnt receptor catabolic process+++GO:0060173///limb development+++GO:0060828///regulation of canonical Wnt signaling pathway+++GO:0072089///s…
ENSG00000172922	RNASEH2C	mRNA	21.3	20.4	19.92	22.53	23.85	23.71	0.270149	0.00326777	0.042432	GO:0006401///RNA catabolic process
ENSG00000204160	ZDHHC18	mRNA	33.48	32.21	31.88	24.42	24.65	25.12	-0.310216	1.79947e-06	9.30649e-05	GO:0006612///protein targeting to membrane+++GO:0018230///peptidyl-L-cysteine S-palmitoylation+++GO:0018345///protein palmitoylation+++GO:0034613///cellular protein localization
ENSG00000171612	SLC25A33	mRNA	63.69	64.49	58.17	39.61	47.11	44.26	-0.381574	9.60405e-06	0.000384495	GO:0000002///mitochondrial genome maintenance+++GO:0002082///regulation of oxidative phosphorylation+++GO:0006390///mitochondrial transcription+++GO:0006864///pyrimidine nucleotide transport+++GO:0007005///mitochondrion organization+++GO:0008284///positive regulation of cell proliferation+++GO:0030307///positive regulation of cell growth+++GO:0031930///mitochondria-nucleus signaling pathway+++GO:…
ENSG00000171307	ZDHHC16	mRNA	37.95	39.99	38.91	32.8	30.32	28.71	-0.26635	0.00343723	0.0440141	GO:0001654///eye development+++GO:0006915///apoptotic process+++GO:0006974///cellular response to DNA damage stimulus+++GO:0007507///heart development+++GO:0018345///protein palmitoylation+++GO:0021537///telencephalon development
ENSG00000147679	UTP23	mRNA	65	66.34	65.82	46.52	51.62	48.84	-0.338124	8.63077e-09	8.35835e-07	GO:0000480///endonucleolytic cleavage in 5'-ETS of tricistronic rRNA transcript (SSU-rRNA, 5.8S rRNA, LSU-rRNA)+++GO:0006364///rRNA processing+++GO:0042254///ribosome biogenesis
ENSG00000146540	C7orf50	mRNA	51.56	49.87	52.49	57.42	56.38	61.83	0.266721	0.00259059	0.0357547
ENSG00000143674	MAP3K21	mRNA	10.29	11.21	13.4	7.51	8.48	8.05	-0.449651	4.64027e-06	0.000210573	GO:0000186///activation of MAPKK activity+++GO:0006468///protein phosphorylation+++GO:0007165///signal transduction+++GO:0007257///activation of JUN kinase activity+++GO:0016310///phosphorylation+++GO:0046777///protein autophosphorylation
ENSG00000158290	CUL4B	mRNA	26.2	29.63	27.35	21.64	21.65	21.33	-0.265136	9.91924e-05	0.00264538	GO:0000082///G1/S transition of mitotic cell cycle+++GO:0000715///nucleotide-excision repair, DNA damage recognition+++GO:0000717///nucleotide-excision repair, DNA duplex unwinding+++GO:0006281///DNA repair+++GO:0006283///transcription-coupled nucleotide-excision repair+++GO:0006293///nucleotide-excision repair, preincision complex stabilization+++GO:0006294///nucleotide-excision repair, preincis…
ENSG00000188321	ZNF559	mRNA	6.46	6.98	6.15	3.92	5.18	3.85	-0.497807	0.00282523	0.0381131	GO:0006355///regulation of transcription, DNA-templated
ENSG00000124171	PARD6B	mRNA	4.6	4.56	4.72	6.98	6.44	5.57	0.537842	5.35627e-05	0.00162611	GO:0007043///cell-cell junction assembly+++GO:0007049///cell cycle+++GO:0007098///centrosome cycle+++GO:0007163///establishment or maintenance of cell polarity+++GO:0007409///axonogenesis+++GO:0030334///regulation of cell migration+++GO:0051301///cell division+++GO:0060341///regulation of cellular localization+++GO:0065003///protein-containing complex assembly+++GO:0070830///bicellular tight junc…
ENSG00000165799	RNASE7	mRNA	127.64	129.24	120.27	169.45	138.68	157.19	0.38511	2.24214e-07	1.54017e-05	GO:0000972///transcription-dependent tethering of RNA polymerase II gene DNA at nuclear periphery+++GO:0006110///regulation of glycolytic process+++GO:0006405///RNA export from nucleus+++GO:0006406///mRNA export from nucleus+++GO:0006409///tRNA export from nucleus+++GO:0007049///cell cycle+++GO:0016032///viral process+++GO:0016925///protein sumoylation+++GO:0019083///viral transcription+++GO:0019…
ENSG00000126603	GLIS2	mRNA	6.5	6.63	5.82	7.8	7.53	7.72	0.369181	0.00322451	0.0419646	GO:0000122///negative regulation of transcription by RNA polymerase II+++GO:0001822///kidney development+++GO:0006357///regulation of transcription by RNA polymerase II+++GO:0007275///multicellular organism development+++GO:0007399///nervous system development+++GO:0007417///central nervous system development+++GO:0030154///cell differentiation+++GO:0043433///negative regulation of DNA-binding tr…
ENSG00000166123	GPT2	mRNA	19.37	18.23	19.72	14.49	12.15	12.95	-0.445095	1.21016e-06	6.70226e-05	GO:0006103///2-oxoglutarate metabolic process+++GO:0008652///cellular amino acid biosynthetic process+++GO:0009058///biosynthetic process+++GO:0042851///L-alanine metabolic process+++GO:0042853///L-alanine catabolic process
ENSG00000133247	KMT5C	mRNA	14.17	14.29	14.57	16.94	17.74	16.77	0.33021	0.00290343	0.038746	GO:0006281///DNA repair+++GO:0006325///chromatin organization+++GO:0016571///histone methylation+++GO:0032259///methylation+++GO:0034773///histone H4-K20 trimethylation+++GO:0045830///positive regulation of isotype switching+++GO:2001034///positive regulation of double-strand break repair via nonhomologous end joining
ENSG00000187642	PERM1	mRNA	3.22	2	2.34	3.29	3.92	4.12	0.72588	0.000707651	0.0131199	GO:0006355///regulation of transcription, DNA-templated+++GO:0014850///response to muscle activity
ENSG00000138623	SEMA7A	mRNA	58.53	54.08	55.08	92.53	90.48	86.11	0.765394	6.17727e-37	1.33854e-33	GO:0001649///osteoblast differentiation+++GO:0001755///neural crest cell migration+++GO:0001934///positive regulation of protein phosphorylation+++GO:0006954///inflammatory response+++GO:0006955///immune response+++GO:0007229///integrin-mediated signaling pathway+++GO:0007275///multicellular organism development+++GO:0007399///nervous system development+++GO:0007411///axon guidance+++GO:0021988//…
ENSG00000145439	CBR4	mRNA	19.1	18.98	15.98	13.66	13.21	16.33	-0.421432	3.75285e-05	0.00120697	GO:0006629///lipid metabolic process+++GO:0006631///fatty acid metabolic process+++GO:0006633///fatty acid biosynthetic process+++GO:0044597///daunorubicin metabolic process+++GO:0044598///doxorubicin metabolic process+++GO:0046949///fatty-acyl-CoA biosynthetic process+++GO:0051289///protein homotetramerization+++GO:0051290///protein heterotetramerization+++GO:0055114///oxidation-reduction process
	ORAI1	mRNA	28.36	30.29	28.88	17.51	17.01	15.24	-0.73165	1.39397e-09	1.60133e-07	GO:0002115///store-operated calcium entry+++GO:0002250///adaptive immune response+++GO:0002376///immune system process+++GO:0006811///ion transport+++GO:0006816///calcium ion transport+++GO:0045762///positive regulation of adenylate cyclase activity+++GO:0051924///regulation of calcium ion transport+++GO:0051928///positive regulation of calcium ion transport+++GO:0061180///mammary gland epitheliu…
ENSG00000181915	ADO	mRNA	23.33	22.86	22.15	17.21	18.18	17.99	-0.271581	0.000837352	0.0150428	GO:0000098///sulfur amino acid catabolic process+++GO:0055114///oxidation-reduction process
ENSG00000154127	UBASH3B	mRNA	13.21	17.57	17.76	12.03	10.99	11.21	-0.412767	4.7518e-06	0.0002134	GO:0006469///negative regulation of protein kinase activity+++GO:0009968///negative regulation of signal transduction+++GO:0030168///platelet activation+++GO:0035335///peptidyl-tyrosine dephosphorylation+++GO:0038063///collagen-activated tyrosine kinase receptor signaling pathway+++GO:0038065///collagen-activated signaling pathway+++GO:0043393///regulation of protein binding+++GO:0045670///regula…
ENSG00000129474	AJUBA	mRNA	61	69.15	65.26	54.38	45.29	46.35	-0.319649	2.66913e-06	0.000131075	GO:0000086///G2/M transition of mitotic cell cycle+++GO:0000122///negative regulation of transcription by RNA polymerase II+++GO:0001666///response to hypoxia+++GO:0006355///regulation of transcription, DNA-templated+++GO:0007010///cytoskeleton organization+++GO:0007049///cell cycle+++GO:0007155///cell adhesion+++GO:0016339///calcium-dependent cell-cell adhesion via plasma membrane cell adhesion …
ENSG00000034693	PEX3	mRNA	29.66	31.32	28.59	22.44	23.77	23.02	-0.28648	0.000620082	0.0118906	GO:0007031///peroxisome organization+++GO:0016557///peroxisome membrane biogenesis+++GO:0045046///protein import into peroxisome membrane+++GO:0055085///transmembrane transport
ENSG00000141030	COPS3	mRNA	123.5	129.51	126.23	95.05	98.78	98.23	-0.284224	9.14222e-07	5.33604e-05	GO:0000338///protein deneddylation+++GO:0000715///nucleotide-excision repair, DNA damage recognition+++GO:0001701///in utero embryonic development+++GO:0006283///transcription-coupled nucleotide-excision repair+++GO:0006511///ubiquitin-dependent protein catabolic process+++GO:0007165///signal transduction+++GO:0007595///lactation+++GO:0009416///response to light stimulus+++GO:0043687///post-trans…
ENSG00000247315	ZCCHC3	mRNA	17.22	17.91	19.87	21.32	22.89	20.83	0.328232	0.00048675	0.00974344	GO:0002218///activation of innate immune response+++GO:0002376///immune system process+++GO:0009597///detection of virus+++GO:0032481///positive regulation of type I interferon production+++GO:0045087///innate immune response+++GO:0051607///defense response to virus+++GO:0071360///cellular response to exogenous dsRNA+++GO:1900246///positive regulation of RIG-I signaling pathway
ENSG00000131941	RHPN2	mRNA	33.54	35.47	35.76	39.84	41.94	39.52	0.297578	4.0056e-06	0.000186158	GO:0007165///signal transduction
ENSG00000149289	ZC3H12C	mRNA	4.64	5.9	5.3	6.28	6.1	5.76	0.280497	0.00403618	0.049238	GO:0008150///biological_process+++GO:0090305///nucleic acid phosphodiester bond hydrolysis+++GO:0090502///RNA phosphodiester bond hydrolysis, endonucleolytic
ENSG00000117475	BLZF1	mRNA	50.18	52.6	51.07	57.87	58.67	60.82	0.297632	4.63828e-06	0.000210573	GO:0001558///regulation of cell growth+++GO:0006355///regulation of transcription, DNA-templated+++GO:0007030///Golgi organization+++GO:0015031///protein transport+++GO:0016192///vesicle-mediated transport+++GO:0043001///Golgi to plasma membrane protein transport
ENSG00000134107	BHLHE40	mRNA	78.35	74.22	79.62	95.77	106.81	100.29	0.468423	2.1422e-15	7.57857e-13	GO:0000122///negative regulation of transcription by RNA polymerase II+++GO:0006355///regulation of transcription, DNA-templated+++GO:0006357///regulation of transcription by RNA polymerase II+++GO:0007623///circadian rhythm+++GO:0009416///response to light stimulus+++GO:0009952///anterior/posterior pattern specification+++GO:0030154///cell differentiation+++GO:0032922///circadian regulation of g…
ENSG00000073282	TP63	mRNA	76.43	95.86	96.6	66.95	54.95	60.32	-0.465593	7.50033e-05	0.00210726	GO:0000122///negative regulation of transcription by RNA polymerase II+++GO:0001302///replicative cell aging+++GO:0001501///skeletal system development+++GO:0001736///establishment of planar polarity+++GO:0001738///morphogenesis of a polarized epithelium+++GO:0001942///hair follicle development+++GO:0002064///epithelial cell development+++GO:0006338///chromatin remodeling+++GO:0006355///regulatio…
ENSG00000131471	AOC3	mRNA	0.68	0.64	0.54	0.66	1.52	1.94	1.15566	0.00248223	0.0346732	GO:0006805///xenobiotic metabolic process+++GO:0006954///inflammatory response+++GO:0007155///cell adhesion+++GO:0009308///amine metabolic process+++GO:0046677///response to antibiotic+++GO:0055114///oxidation-reduction process+++GO:1902283///negative regulation of primary amine oxidase activity
ENSG00000185338	SOCS1	mRNA	21.25	20.9	20.38	25.51	27.64	31.78	0.523876	0.000101917	0.00270557	GO:0001932///regulation of protein phosphorylation+++GO:0006469///negative regulation of protein kinase activity+++GO:0007259///JAK-STAT cascade+++GO:0009968///negative regulation of signal transduction+++GO:0010533///regulation of activation of Janus kinase activity+++GO:0016567///protein ubiquitination+++GO:0019221///cytokine-mediated signaling pathway+++GO:0033673///negative regulation of kina…
ENSG00000138035	PNPT1	mRNA	86.3	96.56	93.31	67.13	71.46	72.68	-0.299806	9.41703e-09	8.86129e-07	GO:0000957///mitochondrial RNA catabolic process+++GO:0000958///mitochondrial mRNA catabolic process+++GO:0000962///positive regulation of mitochondrial RNA catabolic process+++GO:0000963///mitochondrial RNA processing+++GO:0000964///mitochondrial RNA 5'-end processing+++GO:0000965///mitochondrial RNA 3'-end processing+++GO:0006396///RNA processing+++GO:0006397///mRNA processing+++GO:0006401///RN…
ENSG00000135074	ADAM19	mRNA	16.58	17.17	17.58	21.57	18.21	18.97	0.266843	0.000200589	0.00466739	GO:0001890///placenta development+++GO:0006508///proteolysis+++GO:0006509///membrane protein ectodomain proteolysis+++GO:0010628///positive regulation of gene expression+++GO:0030198///extracellular matrix organization+++GO:2000049///positive regulation of cell-cell adhesion mediated by cadherin
ENSG00000101290	CDS2	mRNA	4.44	5.13	5.79	3.72	3.85	3.79	-0.349315	0.00123169	0.020244	GO:0006629///lipid metabolic process+++GO:0006655///phosphatidylglycerol biosynthetic process+++GO:0008654///phospholipid biosynthetic process+++GO:0016024///CDP-diacylglycerol biosynthetic process+++GO:0140042///lipid droplet formation
ENSG00000120889	TNFRSF10B	mRNA	77.47	82.4	84.9	89.3	93.38	94.68	0.26717	8.6243e-08	6.38899e-06	GO:0006915///apoptotic process+++GO:0006919///activation of cysteine-type endopeptidase activity involved in apoptotic process+++GO:0007165///signal transduction+++GO:0007166///cell surface receptor signaling pathway+++GO:0007250///activation of NF-kappaB-inducing kinase activity+++GO:0008625///extrinsic apoptotic signaling pathway via death domain receptors+++GO:0034976///response to endoplasmic…
ENSG00000136143	SUCLA2	mRNA	48.12	46.59	47.19	30.46	32.31	29.75	-0.533084	4.84332e-11	7.98537e-09	GO:0006099///tricarboxylic acid cycle+++GO:0006104///succinyl-CoA metabolic process+++GO:0006105///succinate metabolic process+++GO:0006781///succinyl-CoA pathway
ENSG00000172831	CES2	mRNA	20.11	24.38	22.98	17.71	15.72	17.89	-0.297099	0.000721129	0.013315	GO:0006693///prostaglandin metabolic process+++GO:0006805///xenobiotic metabolic process+++GO:0009056///catabolic process
ENSG00000255398	HCAR3	mRNA	22.74	24.56	24.87	45.76	41.39	46.68	0.976143	1.76203e-28	2.03632e-25	GO:0007165///signal transduction+++GO:0007186///G protein-coupled receptor signaling pathway
ENSG00000151693	ASAP2	mRNA	23.69	28.37	28.5	21.16	19.2	19.25	-0.347769	2.76308e-06	0.000135305	GO:0043547///positive regulation of GTPase activity
ENSG00000085719	CPNE3	mRNA	35.8	36.48	39.91	23.58	26.74	25.66	-0.473816	1.73029e-12	3.84545e-10	GO:0006468///protein phosphorylation+++GO:0030335///positive regulation of cell migration+++GO:0038128///ERBB2 signaling pathway+++GO:0043312///neutrophil degranulation+++GO:0046474///glycerophospholipid biosynthetic process+++GO:0071277///cellular response to calcium ion+++GO:0071363///cellular response to growth factor stimulus
ENSG00000072682	P4HA2	mRNA	21.34	23.15	23.76	17.34	16.95	17.39	-0.309582	1.99144e-05	0.0007207	GO:0018401///peptidyl-proline hydroxylation to 4-hydroxy-L-proline+++GO:0019511///peptidyl-proline hydroxylation+++GO:0022900///electron transport chain+++GO:0055114///oxidation-reduction process
ENSG00000067798	NAV3	mRNA	20.91	25	24.07	28.17	24.95	26.07	0.265595	3.18351e-05	0.00104519	GO:0007026///negative regulation of microtubule depolymerization+++GO:0007399///nervous system development+++GO:0022008///neurogenesis+++GO:0030336///negative regulation of cell migration+++GO:0031116///positive regulation of microtubule polymerization+++GO:0032703///negative regulation of interleukin-2 production+++GO:1905929///positive regulation of invadopodium disassembly
ENSG00000162063	CCNF	mRNA	37.99	41.97	37.08	34.65	25.42	29.95	-0.29366	0.000853868	0.0152596	GO:0000079///regulation of cyclin-dependent protein serine/threonine kinase activity+++GO:0000209///protein polyubiquitination+++GO:0000320///re-entry into mitotic cell cycle+++GO:0001890///placenta development+++GO:0006468///protein phosphorylation+++GO:0007049///cell cycle+++GO:0010826///negative regulation of centrosome duplication+++GO:0016567///protein ubiquitination+++GO:0031146///SCF-depen…
ENSG00000167470	MIDN	mRNA	46.31	43.98	44.65	56.72	55.35	53.95	0.383401	1.52595e-10	2.24173e-08	GO:0008150///biological_process+++GO:0033132///negative regulation of glucokinase activity+++GO:0046676///negative regulation of insulin secretion
ENSG00000173805	HAP1	mRNA	6.61	5	4.99	7.7	10.35	7.08	0.633563	3.91384e-05	0.00124489	GO:0006605///protein targeting+++GO:0006887///exocytosis+++GO:0006914///autophagy+++GO:0007268///chemical synaptic transmission+++GO:0007420///brain development+++GO:0008089///anterograde axonal transport+++GO:0008090///retrograde axonal transport+++GO:0008104///protein localization+++GO:0017157///regulation of exocytosis+++GO:0021549///cerebellum development+++GO:0021979///hypothalamus cell diff…
ENSG00000181751	MACIR	mRNA	24.21	23.32	22.61	18.58	19.08	16.75	-0.274905	0.00306667	0.040386	GO:0006954///inflammatory response+++GO:0010764///negative regulation of fibroblast migration+++GO:0015031///protein transport+++GO:0030030///cell projection organization+++GO:0050728///negative regulation of inflammatory response+++GO:0060271///cilium assembly+++GO:1900016///negative regulation of cytokine production involved in inflammatory response
ENSG00000163347	CLDN1	mRNA	184.11	177.94	184.51	223.99	211.97	206.42	0.317923	3.37824e-11	5.79819e-09	GO:0007155///cell adhesion+++GO:0007568///aging+++GO:0008065///establishment of blood-nerve barrier+++GO:0009636///response to toxic substance+++GO:0016032///viral process+++GO:0016338///calcium-independent cell-cell adhesion via plasma membrane cell-adhesion molecules+++GO:0030335///positive regulation of cell migration+++GO:0032496///response to lipopolysaccharide+++GO:0034331///cell junction m…
ENSG00000134668	SPOCD1	mRNA	92.92	101.82	98.19	112.79	111.99	113.41	0.294956	9.52919e-09	8.88111e-07	GO:0006351///transcription, DNA-templated+++GO:0010923///negative regulation of phosphatase activity
ENSG00000107897	ACBD5	mRNA	8.17	8.51	8.98	4.76	5.84	5.15	-0.654797	2.58609e-06	0.000127872	GO:0006914///autophagy+++GO:0009062///fatty acid catabolic process+++GO:0016236///macroautophagy+++GO:0030242///autophagy of peroxisome+++GO:0035973///aggrephagy
ENSG00000134321	RSAD2	mRNA	17	17.44	17.36	19.11	20.44	21.23	0.316627	0.000265638	0.00592643	GO:0002376///immune system process+++GO:0009615///response to virus+++GO:0016032///viral process+++GO:0034157///positive regulation of toll-like receptor 7 signaling pathway+++GO:0034165///positive regulation of toll-like receptor 9 signaling pathway+++GO:0035710///CD4-positive, alpha-beta T cell activation+++GO:0043367///CD4-positive, alpha-beta T cell differentiation+++GO:0045071///negative reg…
ENSG00000172716	SLFN11	mRNA	6.22	6.31	5.82	4.33	4.31	3.93	-0.451044	0.000373759	0.00781557	GO:0002376///immune system process+++GO:0006974///cellular response to DNA damage stimulus+++GO:0008156///negative regulation of DNA replication+++GO:0010942///positive regulation of cell death+++GO:0016075///rRNA catabolic process+++GO:0016078///tRNA catabolic process+++GO:0043111///replication fork arrest+++GO:0051607///defense response to virus+++GO:0090502///RNA phosphodiester bond hydrolysis…
ENSG00000162614	NEXN	mRNA	6.44	6.49	6.62	4.36	3.18	3.5	-0.771412	1.23837e-06	6.83666e-05	GO:0007155///cell adhesion+++GO:0007156///homophilic cell adhesion via plasma membrane adhesion molecules+++GO:0007411///axon guidance+++GO:0009617///response to bacterium+++GO:0030334///regulation of cell migration+++GO:0051493///regulation of cytoskeleton organization+++GO:0070593///dendrite self-avoidance
ENSG00000034510	TMSB10	mRNA	7524.17	7146.62	6914.51	8644.29	8322.25	8368.91	0.297579	3.76934e-09	3.88938e-07	GO:0007015///actin filament organization+++GO:0030334///regulation of cell migration+++GO:0042989///sequestering of actin monomers
ENSG00000154359	LONRF1	mRNA	3.85	4.69	3.93	2.69	2.46	2.83	-0.562636	0.00262705	0.0360548	GO:0000209///protein polyubiquitination
ENSG00000115602	IL1RL1	mRNA	29.22	30.39	27.63	38.69	35.43	37.63	0.42507	1.15521e-09	1.37162e-07	GO:0002826///negative regulation of T-helper 1 type immune response+++GO:0006955///immune response+++GO:0007165///signal transduction+++GO:0019221///cytokine-mediated signaling pathway+++GO:0032689///negative regulation of interferon-gamma production+++GO:0032754///positive regulation of interleukin-5 production+++GO:0038172///interleukin-33-mediated signaling pathway+++GO:0043032///positive regu…
ENSG00000147457	CHMP7	mRNA	50.14	49.94	51.31	37.14	36.54	36.73	-0.348035	1.99263e-07	1.38724e-05	GO:0006900///vesicle budding from membrane+++GO:0006997///nucleus organization+++GO:0007034///vacuolar transport+++GO:0007080///mitotic metaphase plate congression+++GO:0010458///exit from mitosis+++GO:0015031///protein transport+++GO:0016197///endosomal transport+++GO:0019058///viral life cycle+++GO:0031468///nuclear envelope reassembly+++GO:0032511///late endosome to vacuole transport via multi…
ENSG00000116584	ARHGEF2	mRNA	54.33	54.27	55.13	68.65	59.83	59.44	0.28581	5.79162e-06	0.000247896	GO:0000132///establishment of mitotic spindle orientation+++GO:0000902///cell morphogenesis+++GO:0002376///immune system process+++GO:0006886///intracellular protein transport+++GO:0007015///actin filament organization+++GO:0007026///negative regulation of microtubule depolymerization+++GO:0007049///cell cycle+++GO:0007186///G protein-coupled receptor signaling pathway+++GO:0007275///multicellula…
ENSG00000143324	XPR1	mRNA	17.4	19.22	21.01	13.96	14.05	14.59	-0.353009	1.39671e-07	9.92293e-06	GO:0006817///phosphate ion transport+++GO:0007186///G protein-coupled receptor signaling pathway+++GO:0009615///response to virus+++GO:0016036///cellular response to phosphate starvation+++GO:0030643///cellular phosphate ion homeostasis+++GO:0035435///phosphate ion transmembrane transport+++GO:0046718///viral entry into host cell
ENSG00000145414	NAF1	mRNA	24.36	21.02	22.67	16.6	17.47	18.64	-0.297742	0.00288371	0.0385421	GO:0000454///snoRNA guided rRNA pseudouridine synthesis+++GO:0000493///box H/ACA snoRNP assembly+++GO:0032212///positive regulation of telomere maintenance via telomerase+++GO:0042254///ribosome biogenesis+++GO:0043489///RNA stabilization+++GO:0051973///positive regulation of telomerase activity+++GO:0090669///telomerase RNA stabilization+++GO:1904358///positive regulation of telomere maintenance…
ENSG00000148187	MRRF	mRNA	30.24	29.21	30.58	21.79	22.3	22.92	-0.328414	6.3596e-05	0.00187171	GO:0006412///translation+++GO:0032790///ribosome disassembly+++GO:0070126///mitochondrial translational termination
ENSG00000164543	STK17A	mRNA	92.85	101.93	95.39	74.88	72.85	72.66	-0.305576	9.45682e-09	8.86129e-07	GO:0006468///protein phosphorylation+++GO:0006915///apoptotic process+++GO:0016310///phosphorylation+++GO:0035556///intracellular signal transduction+++GO:0043065///positive regulation of apoptotic process+++GO:2000271///positive regulation of fibroblast apoptotic process+++GO:2000377///regulation of reactive oxygen species metabolic process
ENSG00000108669	CYTH1	mRNA	26.14	27.22	26.95	31.73	29.33	30.58	0.276257	0.000175462	0.00418958	GO:0016192///vesicle-mediated transport+++GO:0030155///regulation of cell adhesion+++GO:0032012///regulation of ARF protein signal transduction+++GO:0090162///establishment of epithelial cell polarity
ENSG00000128524	ATP6V1F	mRNA	176.42	175.39	164.37	213.49	211.05	195.44	0.338318	2.78516e-05	0.000941145	GO:0006811///ion transport+++GO:0008286///insulin receptor signaling pathway+++GO:0033572///transferrin transport+++GO:0034220///ion transmembrane transport+++GO:0090383///phagosome acidification+++GO:1902600///proton transmembrane transport
ENSG00000137221	TJAP1	mRNA	19.45	20.09	20.67	23.98	24.04	21.34	0.29327	0.00141848	0.0226213	GO:0007030///Golgi organization
ENSG00000101350	KIF3B	mRNA	29.34	31.68	32.56	23.86	23.51	23.73	-0.309088	1.37992e-07	9.84399e-06	GO:0006890///retrograde vesicle-mediated transport, Golgi to ER+++GO:0007018///microtubule-based movement+++GO:0007052///mitotic spindle organization+++GO:0007100///mitotic centrosome separation+++GO:0007368///determination of left/right symmetry+++GO:0008089///anterograde axonal transport+++GO:0019886///antigen processing and presentation of exogenous peptide antigen via MHC class II+++GO:003246…
ENSG00000221988	PPT2	mRNA	25.5	24.44	24.29	33.36	31.77	27.99	0.40142	0.000112188	0.00292448	GO:0046949///fatty-acyl-CoA biosynthetic process+++GO:0098734///macromolecule depalmitoylation
ENSG00000164466	SFXN1	mRNA	101.53	101.51	107.21	84.99	86.52	82.36	-0.2914	1.40841e-08	1.25849e-06	GO:0006730///one-carbon metabolic process+++GO:0006811///ion transport+++GO:0006826///iron ion transport+++GO:0006865///amino acid transport+++GO:0015825///L-serine transport+++GO:0030218///erythrocyte differentiation+++GO:0034220///ion transmembrane transport+++GO:0042942///D-serine transport+++GO:0055085///transmembrane transport+++GO:1990542///mitochondrial transmembrane transport
ENSG00000119139	TJP2	mRNA	81.08	76.46	77.56	97.51	95.08	90.02	0.345443	1.62866e-10	2.35274e-08	GO:0034109///homotypic cell-cell adhesion+++GO:0035329///hippo signaling+++GO:0035633///maintenance of permeability of blood-brain barrier+++GO:0046037///GMP metabolic process+++GO:0046710///GDP metabolic process+++GO:0050892///intestinal absorption+++GO:0090557///establishment of endothelial intestinal barrier+++GO:0090559///regulation of membrane permeability+++GO:1905605///positive regulation …
ENSG00000065320	NTN1	mRNA	3.09	3.3	3.36	2.44	2.12	2.07	-0.500738	0.00136495	0.0219629	GO:0001764///neuron migration+++GO:0006915///apoptotic process+++GO:0006930///substrate-dependent cell migration, cell extension+++GO:0007097///nuclear migration+++GO:0007265///Ras protein signal transduction+++GO:0007409///axonogenesis+++GO:0007411///axon guidance+++GO:0008045///motor neuron axon guidance+++GO:0008284///positive regulation of cell proliferation+++GO:0009887///animal organ morpho…
ENSG00000133106	EPSTI1	mRNA	25.03	25.97	28.22	18.3	18.43	22.31	-0.342083	0.000702225	0.0130472
ENSG00000152413	HOMER1	mRNA	15.26	17.11	17.13	10.39	10.36	10.87	-0.512819	8.14685e-10	1.02337e-07	GO:0003009///skeletal muscle contraction+++GO:0007206///phospholipase C-activating G protein-coupled glutamate receptor signaling pathway+++GO:0007216///G protein-coupled glutamate receptor signaling pathway+++GO:0007268///chemical synaptic transmission+++GO:0009967///positive regulation of signal transduction+++GO:0048148///behavioral response to cocaine+++GO:0048741///skeletal muscle fiber deve…
ENSG00000100151	PICK1	mRNA	24.97	26.26	26.17	28.72	29.95	30.28	0.289735	0.00147721	0.0233219	GO:0002092///positive regulation of receptor internalization+++GO:0006468///protein phosphorylation+++GO:0006886///intracellular protein transport+++GO:0006890///retrograde vesicle-mediated transport, Golgi to ER+++GO:0007205///protein kinase C-activating G protein-coupled receptor signaling pathway+++GO:0015844///monoamine transport+++GO:0021782///glial cell development+++GO:0034315///regulation…
ENSG00000134318	ROCK2	mRNA	26.29	30.99	32.24	23.07	22.73	22.05	-0.311269	3.68527e-07	2.35735e-05	GO:0000281///mitotic cytokinesis+++GO:0001934///positive regulation of protein phosphorylation+++GO:0002931///response to ischemia+++GO:0003180///aortic valve morphogenesis+++GO:0006468///protein phosphorylation+++GO:0006939///smooth muscle contraction+++GO:0007186///G protein-coupled receptor signaling pathway+++GO:0007249///I-kappaB kinase/NF-kappaB signaling+++GO:0007266///Rho protein signal t…
ENSG00000154734	ADAMTS1	mRNA	12.52	15.39	16.25	10.96	11.59	9.89	-0.356036	0.00021181	0.00487613	GO:0001542///ovulation from ovarian follicle+++GO:0001822///kidney development+++GO:0006508///proteolysis+++GO:0007229///integrin-mediated signaling pathway+++GO:0008285///negative regulation of cell proliferation+++GO:0016525///negative regulation of angiogenesis+++GO:0060347///heart trabecula formation+++GO:1900087///positive regulation of G1/S transition of mitotic cell cycle+++GO:1904707///po…
ENSG00000130513	GDF15	mRNA	89.7	82.98	83.79	103.67	120.77	99.37	0.412588	1.51715e-06	8.01821e-05	GO:0000187///activation of MAPK activity+++GO:0002023///reduction of food intake in response to dietary excess+++GO:0006412///translation+++GO:0007165///signal transduction+++GO:0007179///transforming growth factor beta receptor signaling pathway+++GO:0007267///cell-cell signaling+++GO:0008284///positive regulation of cell proliferation+++GO:0010862///positive regulation of pathway-restricted SMA…
ENSG00000085365	SCAMP1	mRNA	19.1	20.89	19.97	13.35	16.13	14.49	-0.359666	3.38533e-06	0.000160341	GO:0006887///exocytosis+++GO:0006892///post-Golgi vesicle-mediated transport+++GO:0015031///protein transport+++GO:0043312///neutrophil degranulation
ENSG00000138185	ENTPD1	mRNA	2.01	2.28	2.6	1.51	1.5	1.51	-0.517888	0.000133148	0.00337939	GO:0007155///cell adhesion+++GO:0007596///blood coagulation+++GO:0034656///nucleobase-containing small molecule catabolic process
ENSG00000151929	BAG3	mRNA	123.83	131.72	127.1	152.09	142.88	142.72	0.279088	2.802e-08	2.33523e-06	GO:0000045///autophagosome assembly+++GO:0006457///protein folding+++GO:0006915///apoptotic process+++GO:0007420///brain development+++GO:0008625///extrinsic apoptotic signaling pathway via death domain receptors+++GO:0010664///negative regulation of striated muscle cell apoptotic process+++GO:0021510///spinal cord development+++GO:0034605///cellular response to heat+++GO:0034620///cellular respo…
ENSG00000197586	ENTPD6	mRNA	18.36	19.1	18.76	23.04	23.02	21.02	0.343578	0.0001492	0.00370541	GO:0032026///response to magnesium ion+++GO:0034656///nucleobase-containing small molecule catabolic process+++GO:0051592///response to calcium ion
ENSG00000241468	ATP5MF	mRNA	699.4	615.11	625.12	835.16	751.29	791.85	0.357076	2.40337e-06	0.000120412	GO:0006754///ATP biosynthetic process+++GO:0006811///ion transport+++GO:0042407///cristae formation+++GO:0042776///mitochondrial ATP synthesis coupled proton transport+++GO:0046034///ATP metabolic process+++GO:1902600///proton transmembrane transport
ENSG00000107789	MINPP1	mRNA	22.93	25.71	22.93	20.54	17.25	18.36	-0.286611	0.00349574	0.0445578	GO:0001503///ossification+++GO:0006470///protein dephosphorylation+++GO:0006797///polyphosphate metabolic process+++GO:0016311///dephosphorylation+++GO:0030282///bone mineralization+++GO:0043647///inositol phosphate metabolic process
ENSG00000126368	NR1D1	mRNA	14.86	15.8	15.13	19.15	17.12	17.92	0.328752	0.00134798	0.0217572	GO:0000122///negative regulation of transcription by RNA polymerase II+++GO:0001678///cellular glucose homeostasis+++GO:0005978///glycogen biosynthetic process+++GO:0006355///regulation of transcription, DNA-templated+++GO:0006367///transcription initiation from RNA polymerase II promoter+++GO:0007275///multicellular organism development+++GO:0007623///circadian rhythm+++GO:0009755///hormone-medi…
ENSG00000179750	APOBEC3B	mRNA	131.18	130.88	117.7	155.17	149.55	152.71	0.350687	4.78822e-08	3.7729e-06	GO:0002376///immune system process+++GO:0009972///cytidine deamination+++GO:0010529///negative regulation of transposition+++GO:0016554///cytidine to uridine editing+++GO:0045087///innate immune response+++GO:0045869///negative regulation of single stranded viral RNA replication via double stranded DNA intermediate+++GO:0051607///defense response to virus+++GO:0070383///DNA cytosine deamination++…
ENSG00000138182	KIF20B	mRNA	16.55	19.38	18.42	14.2	12.3	12.91	-0.3763	1.25475e-06	6.88324e-05	GO:0001843///neural tube closure+++GO:0007018///microtubule-based movement+++GO:0007049///cell cycle+++GO:0007050///cell cycle arrest+++GO:0007088///regulation of mitotic nuclear division+++GO:0007165///signal transduction+++GO:0008284///positive regulation of cell proliferation+++GO:0032467///positive regulation of cytokinesis+++GO:0035372///protein localization to microtubule+++GO:0046037///GMP…
ENSG00000160888	IER2	mRNA	71.9	63.19	71.47	74.8	93.09	86.03	0.381669	3.27214e-06	0.000155831	GO:0030182///neuron differentiation+++GO:0045944///positive regulation of transcription by RNA polymerase II+++GO:0048870///cell motility+++GO:0071774///response to fibroblast growth factor
ENSG00000137975	CLCA2	mRNA	10.96	13.57	12.14	7.96	7.61	9.14	-0.439443	6.26412e-05	0.00184989	GO:0006508///proteolysis+++GO:0006811///ion transport+++GO:0006821///chloride transport+++GO:0007155///cell adhesion+++GO:0034220///ion transmembrane transport+++GO:1902476///chloride transmembrane transport
ENSG00000153936	HS2ST1	mRNA	16.62	17.86	17.49	11.86	13.2	15.02	-0.298459	0.000552934	0.010789	GO:0006024///glycosaminoglycan biosynthetic process+++GO:0015014///heparan sulfate proteoglycan biosynthetic process, polysaccharide chain biosynthetic process+++GO:0015015///heparan sulfate proteoglycan biosynthetic process, enzymatic modification
ENSG00000160785	SLC25A44	mRNA	33.41	31.18	34.7	23.19	22.52	22.15	-0.447391	1.05132e-09	1.25687e-07	GO:0006865///amino acid transport+++GO:0009083///branched-chain amino acid catabolic process+++GO:0015803///branched-chain amino acid transport+++GO:0015867///ATP transport+++GO:0055085///transmembrane transport+++GO:0120161///regulation of cold-induced thermogenesis
ENSG00000144560	VGLL4	mRNA	18.15	20.05	20.34	12.84	12.1	12.68	-0.545707	1.39487e-09	1.60133e-07	GO:0006355///regulation of transcription, DNA-templated+++GO:0030178///negative regulation of Wnt signaling pathway+++GO:0030308///negative regulation of cell growth+++GO:0035331///negative regulation of hippo signaling+++GO:0045892///negative regulation of transcription, DNA-templated+++GO:0060044///negative regulation of cardiac muscle cell proliferation+++GO:1903364///positive regulation of ce…
ENSG00000109756	RAPGEF2	mRNA	7.87	8.33	7.96	11.22	11.33	11.01	0.558178	1.03889e-11	2.0465e-09	GO:0000165///MAPK cascade+++GO:0001568///blood vessel development+++GO:0001764///neuron migration+++GO:0007165///signal transduction+++GO:0007186///G protein-coupled receptor signaling pathway+++GO:0007218///neuropeptide signaling pathway+++GO:0007264///small GTPase mediated signal transduction+++GO:0007275///multicellular organism development+++GO:0007399///nervous system development+++GO:000828…
ENSG00000123146	ADGRE5	mRNA	23.96	24.82	25.86	30.26	26.71	29.63	0.300232	0.000139059	0.00350885	GO:0006954///inflammatory response+++GO:0006955///immune response+++GO:0007155///cell adhesion+++GO:0007165///signal transduction+++GO:0007166///cell surface receptor signaling pathway+++GO:0007186///G protein-coupled receptor signaling pathway+++GO:0007189///adenylate cyclase-activating G protein-coupled receptor signaling pathway+++GO:0007267///cell-cell signaling+++GO:0043312///neutrophil degr…
ENSG00000110917	MLEC	mRNA	80.02	85.98	90.18	66.31	65.8	62.84	-0.299268	3.68086e-10	4.83391e-08	GO:0005975///carbohydrate metabolic process+++GO:0006457///protein folding+++GO:0043312///neutrophil degranulation
ENSG00000170871	KIAA0232	mRNA	5.43	5.73	5.87	4.27	4.16	4.52	-0.322453	0.00338865	0.0435934
ENSG00000131374	TBC1D5	mRNA	12.59	14.03	15.78	11.66	10.43	10.63	-0.313571	0.000147606	0.00367269	GO:0002092///positive regulation of receptor internalization+++GO:0006886///intracellular protein transport+++GO:0006914///autophagy+++GO:0015031///protein transport+++GO:0016236///macroautophagy+++GO:0042147///retrograde transport, endosome to Golgi+++GO:0042594///response to starvation+++GO:0090630///activation of GTPase activity+++GO:1902017///regulation of cilium assembly
ENSG00000126787	DLGAP5	mRNA	86.36	97.33	91.5	58.74	54.08	59.87	-0.588027	2.83927e-22	1.96875e-19	GO:0007049///cell cycle+++GO:0007079///mitotic chromosome movement towards spindle pole+++GO:0007221///positive regulation of transcription of Notch receptor target+++GO:0023052///signaling+++GO:0045842///positive regulation of mitotic metaphase/anaphase transition
ENSG00000115364	MRPL19	mRNA	21.24	20.76	23.33	16.27	17.73	16.34	-0.289284	1.32617e-05	0.000505257	GO:0006412///translation+++GO:0070125///mitochondrial translational elongation+++GO:0070126///mitochondrial translational termination+++GO:1990830///cellular response to leukemia inhibitory factor
ENSG00000135763	URB2	mRNA	17.42	20.83	20.49	13.27	13.07	14.11	-0.448681	1.26708e-08	1.15604e-06	GO:0042254///ribosome biogenesis
ENSG00000198826	ARHGAP11A	mRNA	33.08	33.98	33.26	28.19	25.25	24.26	-0.281591	2.08359e-05	0.000741665	GO:0007165///signal transduction+++GO:0043547///positive regulation of GTPase activity+++GO:0051056///regulation of small GTPase mediated signal transduction
ENSG00000143702	CEP170	mRNA	16.07	20.28	21.16	15.22	12.91	12.87	-0.391417	9.19503e-06	0.000369828
ENSG00000136111	TBC1D4	mRNA	8.76	10.07	11.16	7.45	7.58	7.96	-0.312476	0.00160817	0.0249436	GO:0006886///intracellular protein transport+++GO:0016192///vesicle-mediated transport+++GO:0031339///negative regulation of vesicle fusion+++GO:0032869///cellular response to insulin stimulus+++GO:0090630///activation of GTPase activity
ENSG00000010292	NCAPD2	mRNA	64.69	73.74	75.06	59.44	51.5	55.98	-0.267402	1.11455e-05	0.000434173	GO:0000278///mitotic cell cycle+++GO:0007049///cell cycle+++GO:0007076///mitotic chromosome condensation+++GO:0010032///meiotic chromosome condensation+++GO:0030261///chromosome condensation+++GO:0051301///cell division+++GO:0051304///chromosome separation
ENSG00000131459	GFPT2	mRNA	31.13	29.38	26.23	41.47	36.34	38.4	0.504548	2.62284e-09	2.8066e-07	GO:0006002///fructose 6-phosphate metabolic process+++GO:0006047///UDP-N-acetylglucosamine metabolic process+++GO:0006048///UDP-N-acetylglucosamine biosynthetic process+++GO:0006112///energy reserve metabolic process+++GO:0006487///protein N-linked glycosylation+++GO:0006541///glutamine metabolic process+++GO:1901135///carbohydrate derivative metabolic process+++GO:1901137///carbohydrate derivati…
